# Supplementary material for: Itaconate transport across the plasma membrane and Salmonella-containing vacuole via MCT1/4 modulates macrophage antibacterial activity
Source: Nat Commun. 2025 Nov 26;16:10551. doi: 10.1038/s41467-025-65582-6 (PMC12658120; doi:10.1038/s41467-025-65582-6)
Supplement: Supplementary file 4 — Source data [file 41467_2025_65582_MOESM4_ESM.xlsx]

## Sheet: Fig. 1
Fig. 1a	itaconate/mM								Fig. 1b	itaconate/mM								Fig. 1c		extracellular itaconate				intracellular itaconate
	0h	4h	8h	10h	16h	20h	24h			0h	4h	8h	10h	16h	20h	24h
	0.000251731	0	0.00982255	0.0433994	0.0948342	0.116313	0.128934			0	0.587003	4.22542	4.7207	5.859	5.01968	2.8386
	0.00040045	0	0.00829782	0.041954	0.0964989	0.118737	0.130954			0	0.58718	4.26202	4.70952	5.71588	5.1104	2.40986
	0.000311131	0	0.0249522	0.0448273	0.0914472	0.110808	0.141825			0	0.611199	4.24251	4.71479	5.7803	5.04109	2.69949			4h	0	0	0	0	100	100	100	100
	0.00055344	0	0.00989487	0.0420366	0.0904465	0.116166	0.121511			0	0.578907	4.12786	4.68	5.91105	4.93363	2.8327			8	52.6335	48.2039	73.7629	53.3981	47.3665	51.7961	26.2371	46.6019
																			10	81.4628	80.9824	81.9652	81.1092	18.5372	19.0176	18.0348	18.8908
	nmol/10^6 cells									nmol/10^6 cells									16	88.5546	88.9747	88.321	87.9723	11.4454	11.0253	11.679	12.0277
	0h	4h	8h	10h	16h	20h	24h			0h	4h	8h	10h	16h	20h	24h			20	91.7192	91.7398	91.3097	91.8401	8.28079	8.26021	8.6903	8.15989
	0.0629327	0	2.45564	10.8498	23.7086	29.0782	32.2335			0	0.307004	2.2099	2.46893	3.06427	2.6253	1.48459			24	95.597	96.2929	96.1706	95.3499	4.40296	3.70708	3.82943	4.65014
	0.100112	0	2.07445	10.4885	24.1247	29.6841	32.7384			0	0.307096	2.22904	2.46309	2.98942	2.67275	1.26036
	0.0777826	0	6.23804	11.2068	22.8618	27.7019	35.4563			0	0.319658	2.21884	2.46584	3.02311	2.6365	1.41184
	0.13836	0	2.47372	10.5091	22.6116	29.0414	30.3778			0	0.302769	2.15888	2.44765	3.09149	2.5803	1.4815
Fig. 1d	DMSO	Slc13A5-IN-1	CTPI-2	HG106	GPNA	NVS-ZP7-4	AZD3965	VB124	Su3118	RGX202	PBS		Fig. 1e	DMSO	PBS	AZD3965	VB124	Su3118		Fig. 1f	DMSO	AZD3965	VB124	Su3118		Fig. 1g	DMSO	AZD3965	VB124	AZD3965+VB124
	390000	580000	285000	475000	350000	460000	370000	600000	69000	630000	390000										1750000	1700000	1500000	550000
	545000	485000	445000	525000	395000	275000	545000	445000	59500	760000	425000										1700000	1250000	1350000	400000
	310000	410000	460000	540000	325000	435000	555000	505000	46500	630000	315000			305000	300000	250000	315000	45000			2250000	1400000	1050000	350000			2305000	1540000	1615000	460000
	395000	370000	360000	590000	260000	490000	445000	555000	51000	600000	315000			310000	315000	310000	385000	45000			2150000	1010000	1300000	515000			2010000	1865000	1665000	745000
	445000	330000	425000	425000	340000	420000	495000	510000	64000	525000	485000			405000	355000	275000	310000	75000			1520000	1305000	640000	370000			1730000	1610000	1545000	595000
	260000	360000	435000	525000	290000	535000	270000	590000	54500	640000	310000			335000	275000	310000	215000	70000			1525000	1000000	850000	300000			2300000	1385000	1330000	840000
Fig. 1h	DMSO	Su3118		Fig. 1i	DMSO	AZD3965	VB124	AZD3965+VB124	Su3118	DMSO	AZD3965	VB124	AZD3965+VB124	Su3118		Fig. 1j	DMSO	AZD3965	VB124	AZD3965+VB124	Su3118	DMSO	AZD3965	VB124	AZD3965+VB124	Su3118		Fig. 1k	WT		IRG1 KO
					880000	800000	835000	370000	130000	1040000	515000	685000	335000	205000															DMSO	Su3118	DMSO	Su3118
					870000	770000	830000	460000	170000	955000	260000	755000	310000	135000															2.52632	0.610871	3.16136	1.44896
	615	390			790000	900000	1035000	435000	165000	875000	440000	720000	445000	200000			1880000	1940000	2190000	1015000	260000	2115000	2225000	650000	510000	185000			2.93529	0.631579	3.81998	2.17344
	565	450			700000	550000	950000	400000	200000	900000	440000	900000	500000	205000			1840000	1805000	2165000	1040000	330000	2265000	2275000	695000	715000	220000			2.63503	0.507334	3.0955	1.64654
	555	300			850000	785000	1000000	500000	200000	800000	400000	750000	450000	150000			1830000	1805000	2085000	980000	190000	1830000	2045000	660000	570000	225000			2.61432	0.590164	3.81998	2.17344
	780	415			1000000	725000	800000	450000	150000	800000	200000	600000	350000	250000			1750000	1790000	1785000	905000	205000	1985000	2140000	550000	765000	295000				0.48145	3.29308	2.10757
																														0.559103	2.83205	2.04171
Fig. 1L	DMSO	Su3118	AZD3965+VB124		Fig. 1m	DMSO	Su3118	AZD3965+VB124		Fig. 1n	WT		IRG1 KO			Fig. 1o							Fig. 1p/ Fig. S1o
	770000	600000	530000			345000	125000	235000			cornoil	Su3118	cornoil	Su3118												Fig. 1p		Fig. S1o (kidney)
	590000	740000	470000			300000	165000	170000			3.71429	0.285714	11	9.14286
	565000	505000	495000			385000	175000	200000			3.25	0.222222	10.5	14			MCT4
	835000	380000	495000			280000	175000	145000			3.3333	0.25	2.66667	7.66667			~40 kDa
											5.44439	0.499995	2.91664	3			(﻿22787-1-AP, proteintech)							MCT1
											4.51847	0.416662	4.66662	4.5										~45 kDa
											2.76188	0.916658	4.19043	2.51849										(﻿Novus, NBP1-59656)
																	IRG1
																	~55 kDa									Fig. 1p		Fig. S1o (kidney)
																	(﻿19857S, CST)
																								IRG1
																	MCT1							~55 kDa
																	~45 kDa							(﻿19857S, CST)
																	(﻿Novus, NBP1-59656)
																	GAPDH
																	~35 kDa
																	(﻿5174S, CST)									Fig. 1p		Fig. S1o (kidney)
																								MCT4
																								~40 kDa
																								(﻿22787-1-AP, proteintech)
																										Fig. 1p		Fig. S1o (kidney)
																								GAPDH
																								~35 kDa
																								(﻿5174S, CST)

## Sheet: Fig. 2
Fig. 2b	Volcano plot of metabolites in MCT4KO+AZD3965 and WT BMDM cells with LPS treatment
				Fig. 2c	UT	DMSO	AZD3965	VB124	AZD3965+VB124	Su3118
Name	log2(Fold change)	-log10(p value)			0.253375	1.85585	2.28862	2.67609	3.63724	4.49704
Itaconic acid	41.3479	0.000720808			0.177152	2.30965	2.33337	2.54437	3.61946	4.07872
2-Methylbutyrylglycine	23.943	0.0176796			0.23369	2.14472	2.11644	1.15325	3.72451	4.52759
Phosphoglycolic acid	18.2441	0.0162815			0.117073	2.10946	2.31367	2.57694	3.65525	4.24464
Mesaconic acid	16.0756	0.0570625
Formylmethionine	14.8465	0.0489693
Isobutyrylglycine	14.2447	0.0177912		Fig. 2d	DMSO	AZD3965	VB124	AZD3965+VB124	Su3118
UDP-N-acetylglucosamine	12.5346	0.013561			216.497	224.996	242.373	364.217	466.83
PE(19:1)_RT522	12.5207	0.0293868			222.706	198.223	206.611	356.514	429.42
Succinate	9.50172	0.00102129			228.493	205.282	215.98	399.958	439.13
PC(20:1)_RT521	9.48624	0.361395			233.178	210.909	226.6	407.938	445.537
4beta-Hydroxycholesterol	8.842	0.38396
Glucitol	8.66978	0.00631893
Mannitol	8.66978	0.00631893		Fig. 2e	DMSO	Su3118
Galactitol	8.66978	0.00631893			357.005	807.203
LPS(18:0)_RT648	8.49114	0.000528855			353.824	771.19
Tauro-gamma-muricholic acid	8.00631	0.0440694			269.211	716.484
Tauro-beta-muricholic acid	8.00631	0.0440694			326.998	677.042
Lactate	7.75874	0.00256039
MG(22:6)_RT521	6.22731	0.00179053
LacCer(d18:1/16:0)	6.13846	0.236026		Fig. 2f	cornoil	su3118	cornoil	su3118
Cer(d18:1/16:0)	6.06602	0.184218			44	149	0.0272727	0.0375
2-Methylhippuric acid	5.9538	0.270855			36.9231	101	0.333333	0.0157143
LPC(20:0)	5.80986	0.00102698			29	90	0.14	0.0217391
GlcCer(d18:1/16:0)	5.67752	0.220425			43	106.667	0.0261905	0.0733333
3-Phosphoglyceric acid	5.60682	0.0162815			22	100	0.141667	0.0722222
2-Aminopyrazine	5.10329	0.014856			57.7778	153.333
LPE(20:5)_RT478	4.90014	0.000541369
Phosphorylcholine	4.55033	0.00965451
6-Hydroxynicotinonitrile	4.50749	0.0164333		Fig. 2g	WT	MCT4-/-+AZD3965					Fig. 2L	untreated			Su3118			LPS			LPS+Su3118
N-Acetyl-arginine	4.36128	0.0344171			2.34637	65.8396						Gns	0.908305	1.09848	0.998876	1.62795	1.25356	1.4	2.9223	3.22389	3.0694	3.34407	2.60169	2.94962
LPC(20:5)_RT473	3.95871	0.000886787			29.1168	71.9291						Lamp1	0.839769	1.19666	1.00246	1.26946	1.15268	1.20966	2.2348	2.09551	2.16403	2.14578	1.77284	1.95042
PC(42:10)_RT595	3.90935	0.00631893			4.3841	68.4						Mcoln1	0.877086	1.14624	1.00267	1.44909	1.01415	1.21227	2.08913	2.22023	2.15368	2.20532	1.9784	2.08878
PC(18:1)_RT469	3.77986	0.0232491			23.2653	53.3382						Tmem55b	0.89	1.11867	0.996738	1.32273	1.22505	1.27295	2.70995	2.84179	2.77509	2.24743	2.17337	2.21009
LPE(14:0)	3.76319	0.00256039			12.0545	68.0323						ATP6v1h	0.876961	1.1408	1.00022	1.40425	1.2341	1.31643	3.87103	3.7006	3.78486	3.79236	3.62353	3.70698
5'-Methylthioadenosine	3.73541	0.00163137			10.0722	53
Glycodeoxycholic acid	3.55017	0.014856			10.4681	85.0709
Glycochenodeoxycholic acid	3.55017	0.014856			26.5055	50.0388					Fig. 2m	CD11b⁺CD206-CD86⁺			CD11b⁺CD86-CD206⁺
SM(d18:1/18:0)	3.51531	0.310824			19.8909	81.2526						PBS	DMSO	Su3118	PBS	DMSO	Su3118
SM(d18:1/17:0)	3.46485	0.285661										22.137	35.331	34.545	11.724	0.425	0.467
Glycoursodeoxycholic acid	3.28352	0.0122857										12.943	31.805	41.523	27.232	0.608	0.35
LPC(20:4)_RT492	3.09334	1.53e-05		Fig. 2h	PBS	DMSO	AZD3965	VB124	Su3118			16.287	35.709	33.386	23.104	0.425	0.367
N6,N6,N6-Trimethyllysine	3.07836	0.50985			0.768207	0.76337	0.758494	0.761535	0.704991
Pyruvate	3.07061	0.000314796			0.665894	0.729125	0.757583	0.802471	0.730353
1-O-Hexadecyl-sn-glycero-3-phosphocholine (LPC(O-16:0/0:0))	3.04449	2e-05			0.725691	0.773853	0.754889	0.755108	0.736954		Fig. 2n	CD11b⁺CD206-CD86⁺			CD11b⁺CD86-CD206⁺
PC(44:12)_RT588	2.98861	0.0182129			0.663358	0.732273	0.760511	0.848907	0.739115			PBS	LPS+DMSO	LPS+Su3118	PBS	IL4+DMSO	IL4+Su3118
LPC(22:5)_RT501	2.98698	0.000840448										33.499	55.259	52.553	7.99	18.256	15.691
LPC(17:1)_RT503	2.98678	0.000116597										34.496	58.366	45.213	7.135	12.189	15.867
PC(44:10)_RT606	2.97803	0.013608		Fig. 2i	DMSO	AZD3965	VB124	AZD3965+VB124	Su3118			32.839	54.736	58.762	7.496	20.394	16.767
LPC(18:0/0:0)	2.957	0.000252933			131.61	149.304	135.247	160.429	197.374
LPE(22:4)_RT519	2.90326	0.0017458			127.853	146.692	130.413	141.319	184.547
LPE(20:3)_RT509	2.88461	0.000533849			125.652	132.372	133.16	130.1	178.14
LPE(17:0)_RT534	2.85407	0.00915361			130.519	152.576	139.221	145.981	178.243
LPE(22:6)_RT492	2.82245	0.000585818
Xylitol	2.8221	0.0141289
PC(10:0/10:0)	2.79425	9.4e-06		Fig. 2j
1,3-Dicyclohexylurea	2.7803	0.0674503
cis-8,11,14-Eicosatrienoic acid	2.76266	0.00025075
5Z,8Z,11Z-Eicosatrienoic acid	2.76266	0.00025075
LPE(18:1(9Z)/0:0)	2.74101	0.00238023
LPC(O-18:0)_RT557	2.73852	0.00238506
Palmitoyl sphingomyelin	2.72628	0.210193
PC(18:0/14:0)	2.72548	0.31029		IRG1			﻿b-actin
LPC(17:0/0:0)	2.71806	8.47e-05		~55 kDa			~42 kDa
PC(40:8)_RT601	2.71483	0.0532635		(﻿19857S, CST)			(A1978, sigma)
LPC(15:0)	2.68863	0.000125347
Adenine	2.68558	0.0270956
LPC(20:3)_RT505	2.64321	0.00238506
Cytosine	2.61971	0.000178075
4-Methylbenzenesulfonic acid	2.58029	0.0553446
LPC(22:6)_RT487	2.52345	0.000624336
Tetrahydrocorticosterone	2.5232	0.0570546
Taurodeoxycholic acid	2.51156	0.000861313		Fig. 2k
Tauroursodeoxycholic acid	2.51156	0.000861313
LPC(16:0)	2.49613	9.4e-06
LPC(O-18:1)_RT531	2.46547	0.000116597
Pyroglutamic acid	2.45216	0.00256039
LPC(16:1)_RT487	2.45158	0.00298128
cis-11.14-Eicosadienoic acid	2.37416	0.000444128
Eicosapentaenoic acid	2.35724	0.00118268
LPE(16:0)	2.32363	0.000533849		IRG1
Erucamide	2.31343	0.013608		~55 kDa			﻿b-actin
Linoleic acid	2.31148	9.4e-06		(﻿19857S, CST)			~42 kDa
PC(36:6)_RT599	2.27852	0.0653092					(A1978, sigma)
alpha-Linolenic acid	2.23257	0.000505514
gamma-Linolenic acid	2.23257	0.000505514
PC(P-19:0)_RT531	2.22547	0.00238506
Lauramine oxide	2.20183	0.00209298
Dihydroxyacetone	2.17857	0.00449947
Glyceraldehyde	2.17857	0.00449947
1-Myristoyl-sn-glycero-3-phosphocholine (LPC(14:0/0:0))	2.16588	3.25e-05
PC(40:7)_RT643	2.15118	0.00147601
cis-9-Palmitoleic acid	2.14758	0.00102129
Caprolactam	2.13419	0.012103
Cholesteryl sulfate	2.11492	0.00108714
LPC(18:2/0:0)	2.11466	0.00149035
PE(34:2)_RT644	2.07896	0.0162815
Docosapentaenoic acid (DPA)	2.06938	0.00238506
Arachidonic acid (AA)	2.06895	0.00102698
Erucic acid	2.06414	0.00118268
PC(16:0/20:4)	2.04685	0.000395622
Docosahexaenoic acid (DHA)	2.02494	0.000638445
PC(38:7)_RT600	2.02437	0.0703194
LPC(18:1)	1.99663	0.000493448
Oleic acid	1.99377	9.69e-05
trans-Vaccenic acid	1.99377	9.69e-05
1-(2-Hydroxyethyl)-2,2,6,6-tetramethyl-4-piperidinol	1.97962	0.081458
Adenosine monophosphate (AMP)	1.97243	0.00461892
UDP-galactose	1.96762	0.000875249
Uridine diphosphate glucose (UDP-glucose)	1.96762	0.000875249
trans-11-Eicosenoic acid	1.94839	0.000395622
cis-11-Eicosenoic acid	1.94839	0.000395622
1-Oleoyl-sn-glycerol 3-phosphate	1.91417	0.00269073
1-oleoyl-2-myristoyl-sn-glycero-3-phosphocholine	1.86515	0.00256039
PC(P-16:0/0:0)	1.86368	0.0228463
PC(32:1)_RT639	1.81411	0.367885
PC(35:5)_RT482	1.81338	0.0456312
Xanthine	1.80279	0.0484166
PC(18:1(9Z)/18:1(9Z))	1.79298	0.185137
LPA(18:0)	1.79012	0.00398687
myo-Inositol	1.77893	0.0406566
PC(14:0/16:0)	1.77577	0.0478282
PC(30:0)_RT638	1.77577	0.0478282
Trehalose	1.74382	0.0162815
Maltose	1.74382	0.0162815
Melibiose	1.74382	0.0162815
Choline	1.74341	0.00446473
LPG(18:1(9Z))	1.73271	0.00965451
PE(18:0/18:2)	1.72074	0.0587345
Hippuric acid	1.70653	0.196297
PC(35:2)_RT568	1.69069	0.147572
PC(33:1)_RT507	1.67947	0.0775971
PC(14:0/14:0)	1.66393	0.00632369
Suberic acid	1.65727	0.0150239
PC(17:0/17:0)	1.65111	0.00695588
PC(18:0/16:0)	1.65111	0.00695588
PC(16:0/18:0)	1.65111	0.00695588
LPE(P-16:0)_RT532	1.64354	0.0187125
Glycerophosphoethanolamine	1.61593	0.00054997
Dodecanoic acid	1.60234	0.000232083
PC(42:5)_RT607	1.58987	0.0262325
Cytosine	1.58769	0.000984869
PE(P-38:4)_RT602	1.56131	0.396618
Myristic acid	1.55938	0.000984869
12-Methyltridecanoic acid	1.55938	0.000984869
Betaine aldehyde	1.5587	0.00895066
Azelaic acid	1.55618	0.00491963
2'-Deoxyadenosine 5'-monophosphate (dAMP)	1.55349	0.139327
LPI(20:3)_RT553	1.55026	0.0421641
Deoxyadenosine	1.52471	0.30441
PC(34:2)_RT568	1.52433	0.196297
PA(16:0/18:1(9Z))	1.52204	0.270855
3-Hydroxybutyrylcarnitine (Car(4:0-O))	1.51575	0.00870261
Betaine	1.49356	0.0228463
Octadecanedioic acid	1.489	0.390665
Hexadecanedioic acid	1.46951	0.0643492
PC(37:2)_RT605	1.46283	0.108078
Heptadecanoic acid	1.42622	0.0088499
Isocitric acid	1.41295	0.140769
Citric acid	1.41295	0.140769
ADP-ribose	1.40791	0.0430334
Glycerophosphocholine	1.38312	0.0215471
PE(P-40:6)_RT579	1.37794	0.404268
3-hydroxybenzaldehyde	1.37766	0.223697
4-Hydroxybenzaldehyde	1.37766	0.223697
LPE(O-18:2)_RT535	1.36868	0.119703
Glyoxylic acid	1.36713	0.300997
Guanosine 5'-monophosphate (GMP)	1.36341	0.464916
Pentadecanoic acid	1.35221	0.0017458
Indole	1.34679	0.0167622
4-Cresol sulfate	1.32852	0.373598
PC(38:4)_RT643	1.32834	0.316591
Guanine	1.32773	0.35568
PC(18:0/18:0)	1.31518	0.0616385
4-Guanidinobutyric acid	1.31355	0.241813
Uracil	1.29528	0.10332
PC(P-34:0)_RT643	1.29228	0.538624
Pyridoxine	1.27737	0.455925
Stearic acid	1.27654	0.00041708
PC(36:3)_RT568	1.27212	0.404268
Xanthoxylin	1.26709	0.38396
Indoxyl sulfate	1.25087	0.453209
Cytidine	1.24833	0.0610032
Nervonic acid	1.24701	0.029724
Adenosine	1.23433	0.636342
3-Methyl-2-oxovaleric acid	1.21073	0.0331291
4-Oxohexanoic acid	1.21073	0.0331291
Diethanolamine	1.20055	0.270855
Isoleucine	1.19457	0.495923
Palmitic acid	1.19398	0.00163705
alpha-C-Mannosyltryptophan	1.19074	0.581601
PG(16:0/18:1)	1.17374	0.287763
Palmitamide	1.15626	0.16837
Stearamide	1.15035	0.417968
Diethyltoluamide	1.14383	0.453289
PG(18:1/18:1(9Z))	1.13687	0.670289
Pyrrolidine	1.13207	0.595165
Linoleamide	1.12069	0.404268
Car(18:0)	1.11885	0.730145
Leucine	1.10158	0.706433
Isoleucine	1.10158	0.706433
Norleucine	1.10158	0.706433
Oleamide	1.09222	0.37649
Homoarginine	1.09044	0.413756
Phenylalanine	1.07062	0.765596
Lumichrome	1.06659	0.824151
Diethanolamine	1.06531	0.432301
Mono(2-ethylhexyl) phthalate	1.06147	0.246998
NAE(16:0)	1.04702	0.588058
PC(35:4)_RT617	1.04293	0.852137
Suberic acid	1.03745	0.897547
Taurine	1.0366	0.595165
2-Hydroxypalmitic acid	1.03277	0.417968
Proline	1.03217	0.808415
2-Hydroxystearic acid	1.03027	0.915463
Nicotinamide	1.02863	0.866516
Dodecanedioic acid	1.02475	0.910484
Tetracosanoic acid	1.02421	0.730145
Uridine 5'-monophosphate (UMP)	1.02078	0.910484
Thymidine	1.00919	0.964603
Triphenylphosphate	1.00881	0.912482
Monobutyl phthalate	0.997679	0.897547
beta-Alanine	0.982048	0.909612
Alanine	0.982048	0.909612
Daltogen	0.975322	0.927829
13(S)-HpOTrE	0.974543	0.536595
Nonaethylene glycol	0.970895	0.571326
2-(2-Butoxyethoxy)ethanol	0.965828	0.300997
5-Methylcytosine	0.95778	0.858114
Sphingosine	0.956581	0.730145
4-Methylsalicylic acid	0.952367	0.617368
PE(P-36:4)_RT529	0.926222	0.493122
Pantothenol	0.924472	0.119576
Capric acid	0.92111	0.455949
Pelargonic acid	0.921086	0.661526
p-Toluquinone	0.91967	0.300997
Benzoic acid	0.91967	0.300997
Caprylic acid	0.917984	0.565857
Valproic acid	0.917984	0.565857
Palmitoylcarnitine (Car(16:0))	0.914383	0.525236
Inosine	0.908884	0.300997
Octacosanoic acid	0.891919	0.183199
Hypoxanthine	0.885847	0.493122
2'-Deoxycytidine 5'-monophosphate (dCMP)	0.884339	0.852137
PC(16:0/18:1(9Z))	0.848141	0.829416
Galactose	0.843901	0.536595
Fructose	0.843901	0.536595
Tagatose	0.843901	0.536595
Allose	0.843901	0.536595
Sorbose	0.843901	0.536595
Glucose	0.843901	0.536595
Oleoylcarnitine (Car(18:1)_RT511)	0.839566	0.283457
Car(18:1)	0.839566	0.283457
PE(P-38:6)_RT634	0.835768	0.390665
Aspartate	0.829491	0.707028
2,2'-Iminodiacetic acid	0.829491	0.707028
2-Piperidone	0.821189	0.257875
Diacetyl	0.812801	0.432301
Creatine	0.810638	0.040358
beta-Guanidinopropionic acid	0.810638	0.040358
Pyridoxal (Vitamin B6)	0.810637	0.512184
PI(18:1/18:1)	0.810505	0.404268
Deoxyinosine	0.792036	0.600872
Vanillin	0.790779	0.571326
Undecanoic acid	0.770998	0.0889965
Glycine	0.712727	0.00238506
2-Ketocaproic acid	0.698726	0.0616385
Ketoleucine	0.698726	0.0616385
Hexaethylene glycol	0.695864	0.356181
N-Acetylneuraminic acid	0.693637	0.440543
Caplamin	0.683074	0.0445484
Acetylcarnitine (Car(2:0))	0.682473	0.00395635
Arginine	0.677024	0.104826
Creatinine	0.663668	0.0456312
Sucrose	0.661792	0.0617124
Oxypurinol	0.639231	0.00661092
4-(dimethylamino)butanoate	0.637332	0.00256039
Glutamate	0.636017	0.0165601
N,N-Dimethylarginine (ADMA)	0.609852	0.117384
Tartaric acid	0.591889	0.0240102
Cytidine monophosphate N-acetylneuraminic acid	0.558558	0.0260253
3-Amino-3-(4-hydroxyphenyl)propanoic acid	0.551825	0.000395622
Tyrosine	0.551825	0.000395622
Carnitine	0.542731	0.00200371
Prolylalanine	0.495304	0.0028658
Uridine	0.479596	9.69e-05
Pentaethylene glycol	0.476213	0.2792
Tryptophan	0.476177	0.0193276
Glutathione disulfide	0.47201	0.041708
PC(18:1(9E)/18:1(9E))	0.392424	0.340404
4-Methylquinolin-2-ol	0.334665	0.00200371
Tetraethylene glycol	0.318812	0.277264
Glutamine	0.23291	9.4e-06
Ala-Gly	0.23291	9.4e-06
Gly-Ala	0.23291	9.4e-06
Propionylcarnitine (Car(3:0))	0.224113	0.00041708
Fucose	0.21099	0.2792
Sarcosine	0.133598	0.000798698

## Sheet: Fig. 3
Fig. 3b	time/h	UT				LPS				LPS+DMSO				LPS+SLC13A5-IN-1(SLC13A5 inhibitor)				LPS+CTPI-2(SLC25A1 inhibitor)				LPS+HG106(SLC7A11 inhibitor)				LPS+NVS-ZP7-4(SLC39A7 inhibitor)				LPS+GPNA(SLC1A5 inhibitor)				LPS+RGX-202(SLC6A8 inhibitor)				LPS+Su-3118(MCT1&4 inhibitor)
	0	1509.78	1048.26	1124.05	1321.28	1216.39	1010.1	1530.38	1069.67	1227.23	1455.89	1428	1103.1	1123.84	1326.79	1121.17	1152.21	1208.29	1187.04	1389.83	1370.17	1165.22	1441.79	1290.65	1337.7	1162.13	1212.72	1258.67	1449.39	1155.82	1304.82	1279.86	1264.25	1209.07	1246.68	1269.07	1175.9	1340.09	1194.76	1238	1355.37
	0.999889	1408.98	994.503	1176.12	1173.07	1180.5	973.585	1524.32	1110.51	1343.47	1256.39	1151.06	1144.4	1108.32	1152.67	1137.61	1142.36	1195.78	1140.77	1269.84	1270.75	1228.12	1326.73	1280.3	1328.3	1175.95	1286.81	1330.35	1361.19	1254.55	1132.52	1213.81	1156.7	1149.2	1244.32	1241.03	1273.31	1140.2	1075.58	1127.17	1166.29
	1.99953	1306.62	915.254	1113.23	1130.19	1318.71	1063.78	1693.71	1237.75	1565.34	1464.26	1445.78	1433.41	1257.35	1405.43	1274.07	1255.9	1275.35	1311.52	1452.71	1453.31	1372.55	1472.74	1515.67	1587.35	1353.32	1590.97	1577.45	1725.39	1468.04	1334.79	1503.33	1457.84	1275.69	1458.9	1375.93	1623.95	1099.71	1042.42	1114.16	1214.47
	2.99919	1353.58	960.183	1118.46	1143.69	1623.17	1152.54	2027.38	1496.69	2012.45	1867.06	1936.79	1891.27	1502.06	1835.27	1514.15	1385.64	1480.08	1739.77	1851.45	1861.42	1744.51	1800.3	1882.63	2021.46	1686.69	2222.8	2014.26	2234.96	1996.45	1661.91	2033.9	2020.18	1573.8	1846.08	1798.53	2232.33	1285.27	1150.46	1213.18	1555.96
	3.99883	1389.37	973.202	1130.45	1148.71	2321.43	1488.41	2943.39	2102.95	2929.22	2698.82	2694.39	2853.08	2149.42	2513.11	2215.04	1864.06	2120.22	2533.84	2837.84	2608.1	2610.36	2649.25	2820.09	2856.19	2444.35	3200.37	2853.45	3237.19	2656.08	2348.32	2901.37	2992.27	2347.13	2776.09	2524.87	2925.56	1816.14	1593.31	1525.74	2140.99
	4.99847	1371.86	947.22	1110.27	1167.22	3257.53	2083.93	4199.19	2963.31	3733.09	3549.1	3432.84	4035.16	2973.85	3393.72	3049.71	2646.28	2962.5	3513.62	3947.96	3571.57	3732.64	3726.52	3986.57	3879.56	3270.43	4151.77	3921.49	4522.87	3824.49	3251.05	3965.35	4139.82	3316.66	3890.15	3275.32	3717.81	2997.39	2333.95	2078.78	2962.58
	5.99811	1432.57	1051.13	1284.09	1152.98	4582.09	2792.94	5106.61	3767.11	5179.42	4530.43	4800.99	5688.02	4302.02	4676.58	4139.28	3469.52	4545.45	5799.88	5673.42	4930.01	4881.86	4700.48	5628.99	5202.29	4919.15	5397.87	5127.78	6247.28	6700.62	5396.98	6417.88	6156.06	4669.89	5152.68	4586.22	5434.78	5125.18	4249.14	4103.52	5130.36
	6.99775	1665.71	1235.45	1541.93	1446.8	6845.23	4233.74	7159.27	5637.03	7472.55	6961.16	6996.1	8098.74	6341.92	6879	5969.37	5473.82	7057.1	8239.53	8325.41	7159.21	7249.55	7114.86	7800.42	7426.56	7175.21	7800.4	7291.48	8370.42	10008.2	8186.73	9315.85	9195.42	6964.62	7554.94	6676.19	7521.09	7242.26	6642.82	6476.67	7305.81
	7.99739	1830.5	1478.03	1817.76	1661.93	9168.13	6337.27	9301.51	7940.43	9850.75	9543.02	9255.67	9771.01	8450.17	9170.62	7902.79	7727.05	9620.2	10758.2	10818.9	9511.98	9111.9	9286.65	9753.18	9650.95	9574.7	10112.8	9496.21	10140.8	13105.3	10897.6	11858.3	11378.6	9268.58	9512.44	8618.77	9446.96	9172.68	8218.99	8957.7	9241.64
	8.99706	1976.43	1592.96	1952.6	1782.49	11526.4	8276.89	11434.3	10251.5	12102.7	11819.9	11175.4	11247.6	10486.3	11237.3	9266.75	9934.66	11721	12938.2	13102.1	11500.2	11963.4	11301.8	11259.1	11378.9	11611.2	12347.3	11184.2	11721.8	16006	13335.3	14091.3	13774.9	11388.2	11670.5	10257.3	11224.4	10839.8	9390.48	11089	10549.5
	9.99669	1998.71	1721.03	2020.79	1923.62	13307.1	9775.84	13495.7	11685.3	14100	14639.6	13052.3	12708.3	12763	13094.4	10815.2	11551.5	13610.6	14904.3	15613.2	13414.9	12856.7	13074.1	12873.8	13555	13261.7	14204.2	12958.7	13221.8	18226.9	15545.5	15968.3	15163.8	13252	13394.7	11933.6	12844.8	11938.5	10135.9	12594.7	11734.9
	10.9963	1956.02	1758.74	2025.4	1986.35	15186.3	11846.1	15101.9	12554.5	15819.9	16123.5	14175.5	14141.8	14311.6	14826.7	11977.2	13062.9	15159.2	16196.3	17542.6	15068.5	14730.8	14372.5	14190.6	14910.5	14940.8	15785.1	14340	14192	20182.1	17272.9	17639.7	17086.1	14847.2	14444.3	13199.4	14070.5	12364.7	11320.4	13638.1	12535.5
	11.9962	1860.9	1752.04	2005.53	1977.4	16414.2	13304.6	16570.7	13484.3	16647.3	16641.9	15360.5	15013.2	15529.2	16201.6	13121.3	14432.3	16378.7	17245.3	18701.5	16236.6	15744	15475.6	15288.5	15556.4	15982.9	16806.7	15393.4	15188.8	21261.5	18794.4	18670.3	17869.6	16508.7	15635.4	14208	15066.3	12633.5	11289.4	14222.6	12899.7
	12.9958	1791.75	1714.05	1935.4	1918.03	17825.7	13524.2	18070.2	15107.2	17476.7	17067	15891.9	15722.3	16562.7	17002.9	13921.3	15304.2	17424.1	18089.8	19544	17077	16287.9	16164.5	16151.1	16364.8	17017.6	17704.9	16167.2	16005.9	21764.8	19798.7	18961.6	18645	17539.3	16301.4	15102.9	15838.2	11725.2	10994.3	14456.8	12243.6
	13.9955	1702.63	1659.77	1846.06	1834.14	18374.3	14651.2	18428.4	15279.1	17872	17735	16026.1	16023.6	17350.8	17618.9	14572.2	16030.1	18359	18715.5	20581.4	17888.2	16984.2	16938.7	16555.5	17046.3	17725.5	18251.9	16667.1	16565.2	21973.6	20476.9	18802.6	18968.3	18256.5	16781.9	15948.2	16145.6	11078.7	10535.3	14245.7	11581.9
	14.9951	1672.31	1573.32	1726.29	1753.36	18887.9	15388.7	19301.7	16026.8	17835.5	17946.8	16291.6	16729.1	17857.4	18105.6	15259.4	16619.9	18445.7	18953.3	21181.7	18201.6	17769.1	17538.9	16830.9	17150.8	18114.7	18580.6	17281.5	17050.6	21295.2	20566.2	18125.2	18910.4	18672.9	17106.5	16481.4	16250.6	10748.8	9687.04	13558.9	10856.2
	15.9948	1641.39	1542.78	1707.88	1740.72	18961.9	16091.9	19518.5	16195.9	17478.8	18017	16105	16832.5	18136.4	17901.9	15740.4	16814.1	18398.3	18580.2	20826.8	18040.1	17973.6	17606.4	16973.9	17048.5	18115.6	18653.7	17548.4	17124.4	20391.5	19933.3	16936.9	18338.6	18483.7	17100.6	16656.3	15967.9	10357.2	9211.44	13062.1	10257.8
	16.9944	1601.07	1516.97	1692.22	1697.87	18864.1	16455.9	19384.5	16074.3	17066.5	17722.4	15729.3	16964.6	18042.1	17787.2	15636.6	16795.1	17560.3	18106	20139.3	17810.3	17857	17783	17083.3	16745.6	17929.8	18272.1	17551.7	16914.8	19811.3	18374.9	16382.4	17743.3	17961.9	17117	16658.6	15574.4	9750.04	9009.1	12595.7	9859.41
	17.9941	1575.58	1524.11	1677.36	1670.99	17741.5	16463.2	18905.2	15919.8	16421.3	17309.8	15508.7	16867	17768.4	17234.2	15720.4	16613.8	17382.5	17324.6	18654	17348.9	17689	17698	16971.5	16321.4	16903.2	17892.5	17377.3	16772.3	19289.6	17600.6	15800.9	16629.2	16666.2	16692.1	16504.4	14823.1	9435.84	8747.56	12345.1	9427.61
	18.9937	1599.75	1537.05	1699.46	1665.24	17377.9	15557.5	18464.7	15666.6	15512.8	16293.9	14735.6	16719.7	16749.9	16321	15188.1	16096.5	17054	17112.7	18091.9	16441.2	16469.6	17386.9	16875.2	15488.7	16845.4	16829.7	16429.7	16461.8	18816.6	16813.4	15088.7	16403.9	16486.9	15758.9	15839.8	14873.9	9100.77	8548.37	12073.2	9152.04
	19.9933	1596.87	1513.29	1687.26	1659.59	17022.4	15140.4	16740.9	14423.2	15047.1	15630.6	14503.4	15820.6	16218.4	16052.4	14831	15188.2	16650.3	16303.3	17515	15912.4	16272.7	16339.5	15762.7	15179.8	16403.4	16619.6	16175.5	15563.7	18288.1	16015.7	14440.6	15666.7	15546.3	15598.2	15648.5	14517.7	8835.59	8319.5	11720.2	8958.96
	20.993	1569.34	1494.66	1694.27	1663.99	16533.5	14925.9	16272.5	14243.2	14581.1	15318.3	14262.2	15592	15573.1	15508.3	14636	14802.8	15979.4	15410.7	16443	15369.4	15908.5	16061.9	15647.5	14901.5	15595.9	16156.8	15486	15483.5	17458	15085.2	13813.1	15111.8	14759.7	15184	15144.4	14295.7	8471.02	8056.66	11260.8	8596.7
	21.9926	1599.69	1497.18	1712.79	1655.1	16242.1	14609.8	15580.7	13956.9	14291.5	14787	13931.1	15153.7	14870.6	15009	14370	14357.7	15652.9	14797.3	15540	14779.4	15414.3	15662.5	15125.4	14472.9	14883.4	15611.3	14930.6	14904.3	17102.6	14448.7	13129.1	14506.2	14022.9	14621.7	14808.2	13930.8	8228.4	7854.47	10976.2	8322.51
	22.9923	1614.15	1512.76	1705.99	1657.78	15976.7	14289.2	15366.5	13616.8	14046.2	14501.5	13664.8	14766.1	14389.8	14627.3	14146.9	14003.7	15267.9	14036.5	14716.4	14200.7	14910.4	15205.7	14678.1	14198.2	14267.9	15253.6	14645.6	14925.1	16436.5	13937.7	12664.5	13863.9	13614.4	14365.6	14209	13616.7	7976.31	7640.04	10719.1	8165.34
Fig. 3c	time/h	UT		PBS			DMSO			Su3118-0.05uM			Su3118-0.25uM			Su3118-1.25uM			Su3118-2.5uM			Su3118-5uM			Su3118-10uM
	0	1168.36	1034.21	1156.22	1176.34	1132.76	1187.23	1244.49	1328.92	1194.19	1178.14	1216.4	1161.98	1151.75	1128.38	1127.85	1119.85	1226.06	1134.77	1193.45	1147.68	1175.06	1109.23	1114.53	1235.61	1170.85	1161.11
	1	1153.59	1060.78	1167.55	1093.28	1085.32	1155.12	1123.39	1155.38	1088.39	1082.68	1070.55	1051.04	1036.8	1002.26	1067.67	1050.23	1155.49	1173.64	1101.25	1059.57	1071.04	973.923	1014.22	1107.54	1078.35	1108.85
	1.99975	1060.05	1061.96	1057.31	951.003	988.054	1010.82	1000.2	1073.54	1000.81	997.606	982.47	945.894	916.997	892.595	945.455	943.683	1021.49	1143.86	1017.47	914.52	955.953	879.514	912.987	947.941	914.039	919.716
	2.9995	1123.62	1050.09	1100.59	914.315	988.514	1014.76	981.351	1193.35	997.629	1067.27	988.135	955.381	926.754	972.349	947.959	969.76	1115.09	1260.44	1118.46	973.809	1004.07	914.348	1022.83	1005.48	929.054	904.531
	3.99925	1164.91	1008.49	1366.98	1030.31	1093.09	1255.52	1055.38	1346.62	1185.3	1277.78	1195.65	1200.28	1071.84	1080.2	1052.29	1073.96	1242.86	1560.37	1365.3	1087.81	1170.09	989.07	1232.22	1195.86	1051.79	1023.69
	4.99897	1157.19	1032.2	1702.03	1293.32	1327.14	1566.27	1282.21	1657.97	1573.19	1721.42	1578.32	1531.59	1317.87	1392.09	1307.25	1311.16	1446.68	1973.06	1584.21	1335.45	1333.33	1001.92	1378.84	1415.41	1261.75	1145.36
	5.99872	1205.94	1039.26	2274.52	1652.6	1695.32	1946.18	1484.25	2203.06	1950.59	2188.94	1984.28	1807.92	1634.59	1718.29	1572.6	1562.27	1753.4	2644.91	2023.56	1775.76	1750.82	1091.31	1809.28	1798.46	1793.15	1439.56
	6.99847	1204.5	1061.88	4094.68	2655.53	2274.63	3141.79	2486.27	3643.12	3408.71	3794.33	3386.64	2938.11	2768.74	2760.15	2576.27	2727.41	2972.77	4225.81	3378.18	3253.96	2978.32	1307.82	3005.85	3061.7	3064.24	2805.48
	7.99822	1222.37	1135.37	6336.89	4240.08	3607.53	4997.7	4006.32	5236.09	5069.6	5704.26	5278.76	4498.4	4377.8	4515.03	4252.34	4370.29	4593.7	6027.53	5003.22	4685.22	4404.05	2054.11	4220.54	4432.39	4359.17	4464.55
	8.99797	1246.91	1138.84	8940.61	5927.57	5307.77	6854.15	5615.31	6912.48	6784.61	7550.93	7124.2	6106.32	5856.63	6095.5	5945.3	6119.25	6356.18	7624.21	6663.49	6143.26	5955.14	2974.91	5701.67	6002.41	5573.32	6203.37
	9.99772	1258.56	1170.85	10916.8	7579.35	7144.32	8816.93	7121.58	8386.44	8516.13	8863.17	8790.17	7908.59	7647.65	7791.08	7778.77	7644.48	7951.49	9161.98	8224.7	7444.59	7467	3991.42	6961.14	7234.1	6960.02	7503.89
	10.9975	1273.81	1175.93	12623.7	8925.97	8986.58	10733.7	8774.51	9671.41	10027.8	10201.9	10466	9354.29	8741.25	9108.65	9198.31	8857.8	9371.06	10342.5	9855.45	8728.23	9125.42	4949.27	8132.16	8237.14	7804.09	8633.45
	11.9974	1259.38	1163.21	13802.1	10332.1	10683.3	12113.9	9674.2	11198.7	11416.7	11420.7	11683.8	10579.3	9902.77	10486.8	10381.1	9831.65	10314.9	10904.5	10500.2	9598.48	9783.49	5823.59	8868.8	8733.69	8319.78	9375.08
	12.9972	1278.85	1176.47	14236.4	11607.3	12424.9	13663.3	11180	12276.6	12261.8	12058.2	12457.1	11286.4	10636.8	11284.6	11691.9	10688.5	11111.6	11045.2	10825.8	10168.5	10219.8	6553.71	9131.16	9099.44	8707.52	10034.9
	13.9969	1247.33	1174.74	14264	12771.7	13857.8	14913.9	12265.5	13114.3	13020.8	12218.3	13089.1	11530.6	10993.2	11794.2	12049	11031.6	11164.6	10870.8	11038.7	9989.31	10161.3	7098.01	9133.57	9103.45	8733.24	10146.8
	14.9967	1313.45	1169.4	14217	13893.3	14711.7	15976.8	13089.4	13713.4	13093.2	12648.3	13166.4	12402.2	11623	12758.7	12309.7	11346.3	10922.7	10846.4	11002.4	10003.9	10376.7	7057.09	8943.53	9170.77	8704.14	9901.51
	15.9964	1355.77	1188.88	13148	14445.7	15217.8	16838.8	14057.6	13908.4	12960.9	12052.8	12886.4	12172.4	11582.9	12599.3	12250.6	10942.5	10994	10333.6	10410.9	10066.2	9671.84	7355.64	8448.1	9022.13	8436.45	9946.29
	16.9962	1382.52	1221.06	12843.3	15249.8	15581.1	16962.7	14632.2	14089	12709.4	11907.9	12352.2	11952.3	11364	12620.7	12091.5	10851.3	10536.4	10283.6	10230	9289.13	9001.94	7220.62	8350.01	8661.57	8038.26	9450.93
	17.9959	1425.12	1257.23	12475.2	15053.9	15672.3	16903.7	15131.1	13626.1	11680.2	11331	11491.9	11094.4	10629.9	12256	11396.9	10254.8	10088.1	10232.7	10268.8	9271.27	8806.38	7056.19	8255.46	8080.35	7517.87	8763.48
	18.9956	1447.88	1296.57	12133.6	14068.1	14846.3	16120.6	14519.7	13440.6	11416.8	10477.3	11332.7	10974.9	10004.6	11450	10919.8	9899.42	10057.2	9997.07	10152.9	8986.86	8323.67	6542.06	8158.17	7965.29	7262.99	8526.87
	19.9954	1488.76	1312.79	11731.4	13783.2	14851.1	15936.3	14372.1	13151.5	11154	10172.5	10946.5	10800.5	9555.7	11143.3	10537.4	9747.35	10054.4	9812.15	9938.62	8699.25	8167.92	6427.68	7984.46	7798.53	7167.76	8445.4
	20.9951	1607.61	1369.2	11508.9	13513.6	14506.5	15639.7	14276.2	13105.7	11025.8	9937.77	10929.7	10707.2	9361.25	10882.5	10344.2	9593.13	9945.23	9623.06	9707.08	8498.03	7898.38	6284.59	7694.03	7679.26	6925.71	8356.39
	21.9949	1609.93	1375.22	11352.2	13319.1	14267.2	15226.5	13976.9	12744.5	10872.4	9605.22	10526.7	10386.7	9123.27	10528.7	10012.9	9279.93	9654.07	9317.51	9477.12	8304.42	7515.98	6165.56	7564.74	7526.08	6784.88	8171.37
	22.9946	1636.9	1413.17	10933.6	13070.4	14112.6	15049.7	13802.9	12424.3	10582.6	9417.26	10448.6	10331.4	8983.2	10321.3	9810.59	9151.66	9493.26	9107.97	9253.44	8041.22	7527.11	5994.06	7439.48	7359.24	6683.38	7998.25
	23.9946	1702.01	1480.39	10793.7	12893.2	13866.2	14863.1	13508.3	12282.8	10426.3	9303.21	10402.9	10221	8976.43	10082.9	9582.36	8869.29	9276.45	8932.36	9140.74	7910.8	7366.52	5891	7294.86	7299.14	6662.36	7914.43
Fig. 3d	EV	mMCT1+mMCT4	hMCT1+hMCT4		Fig. 3e	PBS	DMSO	0.01	0.05	0.25	1.25	2.5	5		Fig. 3f	PBS	DMSO	0.01	0.05	0.25	1.25	2.5	5
	7.97118	6.66016	5.63684			48.8877	50.1471	48.9958	43.6058	47.5107	40.9927	37.5347	33.9752			0.760615	0.862034	0.780298	0.847813	1.16416	1.3883	1.351	2.37897
	8.28815	6.44299	5.63762			47.1803	45.7506	49.0625	45.868	36.1944	35.5362	34.4291	33.3587			0.898824	0.875333	0.954911	1.12325	1.41049	1.49349	1.68559	2.19832
	8.41462	6.63796	5.62665			45.0142	44.1715	47.8326	45.0511	39.7306	37.0882	33.9202	33.3473			0.891089	0.868683	0.969717	0.985533	1.37905	1.58668	1.59963	1.97278
						50.6493	50.0423	47.3708	49.5733	39.8888	41.5172	34.6403	31.6344			0.963473	0.939984	0.969196	0.912918	1.25351	1.49733	1.5451	2.39863
Fig. 3g	UT	DMSO	Su3118		Fig. 3h	UT	DMSO	Su3118		Fig. 3i	WT	Mct1-/-	Mct4-/-	Mct1-/-Mct4-/-#12		Fig. 3j	WT	Mct1-/-	Mct4-/-	Mct1-/-Mct4-/-#12
	0.0494334	1.25935	0.226357			0.0117245	0.325355	0.565715			2.35563	3.27093	2.8221	4.30714			30.7439	25.2125	23.505	21.5781
	0.042318	1.31911	0.208092			0.0147808	0.301971	0.549148			2.48325	3.27519	2.95807	4.04988			30.0982	27.235	23.7987	22.701
	0.0505583	1.11864	0.180445			0.00943714	0.322979	0.509188			2.81517	3.30901	2.93055	3.99985			29.5506	25.8721	23.5269	22.4007
	0.0546602	1.06921	0.195722			0.00987853	0.308957	0.492443			2.686	3.30281	2.97586	4.19825			30.5695	27.8122	23.3711	23.4525
Fig. 3k	PBS	DMSO	0.05	2.5	5		Fig. 3L	PBS	DMSO	0.05	2.5	5		Fig. 3m	7h			22h
	11.8135	10.486	10.3239	6.47818	6.03154			6.62117	5.87413	6.63837	7.74969	8.65099			DMSO	IRG1-IN-1	Su3118+IRG1-IN-1	DMSO	IRG1-IN-1	Su3118+IRG1-IN-1
	12.1007	10.4943	10.2134	7.19869	5.89305			6.44644	6.49279	7.229	8.13837	7.01306			175.947	99.6571	161.219	765.043	196.298	1077.96
	12.3265	10.2691	10.0521	6.12106	6.96058			6.35276	6.18161	7.06741	7.22594	8.5836			171.84	99.9075	163.799	820.924	209.112	1099.48
	10.5639	12.2004	12.421	7.58892	6.36317			6.20316	5.93565	6.99947	7.06843	7.44053			185.507	89.0884	158.226	794.667	216.151	1035.99
															179.293	103.728	175.554	794.687	208.177	1154.34

## Sheet: Fig. 4
Fig. 4b	DMSO	DMSO+itaconate	Su3118+itaconate		Fig. 4c	DMSO	DMSO+itaconate	Su3118+itaconate		Fig. 4d	WT	Mct1-/-Mct4-/-#9	Mct1-/-Mct4-/-#12
	0.227911	34.2285	13.384			0.549745	74.6602	21.5331			8.41347	4.02993	4.39556
	0.272319	35.9057	14.4208			0.611607	82.7703	22.928			8.01729	4.12025	3.8926
	0.265712	36.9358	13.0493			0.565689	84.5312	23.2817			8.22231	4.37329	4.0122
	0.261675	36.964	12.665			0.498087	81.5715	21.6592			8.66365	4.37658	3.66278
Fig. 4e					Fig. 4f					Fig. 4g	UT	PBS	DMSO	Su3118-2.5uM	Su3118-5uM	UT	PBS	DMSO	Su3118-2.5uM	Su3118-5uM
											0	0.0245807	0.0308104	0.0223824	0.0176142	0	0.0293355	0.031427	0.0221583	0.0195822
											0	0.0238758	0.0252752	0.0205895	0.0167725	0	0.0296324	0.0273754	0.021925	0.0195482
NRF2					NRF2						0	0.0266247	0.0247945	0.0218416	0.0190487	0	0.026509	0.0292502	0.0224624	0.0192303
~80-100 kDa					~80-100 kDa						0	0.0329787	0.0220257	0.0192624	0.0148891	0	0.0274335	0.0285931	0.0232943	0.0150295
(12721S, CST)					(12721S, CST)
										Fig. 4h	UT	0µM	10µM	20µM	40µM		10µM	20µM	40µM
											0	21.1497	13.1139	11.8005	5.48992		42.1775	47.9686	75.7936
											0	21.1488	18.6621	13.4692	9.95879		17.7141	40.6109	56.0893
GAPDH					GAPDH						0	25.7404	12.1583	15.1473	5.78569		46.3911	33.212	74.4895
~35 kDa					~35 kDa
(﻿5174S, CST)					(﻿5174S, CST)
										Fig. 4i	UT	itaconate	succinate	pyruvate	lactate	malic acid
											0.366008	2.65922	0.661498	0.691114	0.524277	3.59471
											0.3735	2.13902	0.69859	0.622959	0.653063	3.17144
											0.367705	1.60364	0.631219	0.595552	0.652559	2.01272
											0.308631	1.47107	0.577756	0.798364	0.753375	1.97047
											293T			U2OS
										Fig. 4j	EV	MCT1	MCT4	EV	MCT1	MCT4
											1.21542	2.04506	2.25152	4.01913	6.52371	5.5271
											1.05676	2.1991	2.23478	4.23354	6.19573	6.6148
											1.00968	2.34865	2.11288	2.51935	5.90977	5.38927
											1.10429	2.29849	2.28338	3.56261	6.46808	5.32584
Fig. 4k	MCT1 (WT)	MCT1 (D309N)	MCT1 (R313A)		Fig. 4L	MCT4 (WT)	MCT4 (R278Q)	MCT4 (H382A)		Fig. 4m	WT	R278Q		Fig. 4n	WT	D309N	R313A
	3.61398	1.97125	2.64261			4.31553	2.18794	2.21347			1.22718	0.569203			1.05199	0.685408	0.519433
	3.37829	2.13512	2.54433			3.97544	2.12359	2.11312			1.341	0.443658			1.08461	0.342704	0.340192
	4.12163	2.20352	2.6484			4.15588	2.12788	2.14706			1.32532	0.713628			0.943255	0.367693	0.442615
	3.38939	1.71928	2.49998			4.17622	2.11066	2.26371
Fig. 4o	5	6	7		Fig. 4p	7.2	5.2	6.2	7.2	8.2		Fig. 4q	7.2	5.2	6.2	7.2	8.2
	6.08014	2.60272	1.63825			0.283844	16.257	1.91719	0.899004	0.45066			1.39494	3.29529	6.46672	11.7731	6.92352
	6.02516	2.56676	2.10733			0.267103	13.5662	1.38643	0.810168	0.369365			0.715703	4.78028	8.90875	12.0599	7.60756
	6.14181	2.48146	1.80806			0.273466	13.9167	1.99905	0.806651	0.380543			0.524016	5.83399	9.82067	12.9023	9.59462
	6.33178	2.79338	1.80299			0.247214	16.5677	2.61995	0.762283	0.341251			0.57021	5.86007	6.14005	7.90255	6.99854

## Sheet: Fig. 5
Fig. 5c	H20	H20	MCT1	MCT4
	0	0.018333	0.114578	0.126504
	0	0.008222	0.112706	0.127857
	0	0.013766	0.119105	0.138594
Fig. 5f	liposome	MCT1 (WT)	MCT1 (D309N)
	0.211368	0.733819	0.201493
	0.227194	0.495875	0.276356
	0.178748	0.370664	0.246171
	0.29256	0.363801	0.240936
	0.251602	0.775663	0.337342
	0.248653	0.512811	0.340447
	0.18404	0.388244	0.255321
	0.348243	0.360248	0.231649
Fig. 5g	liposome	MCT4 (WT)	MCT4 (R278Q)
	0.360804	0.939222	0.295106
	0.457312	1.15848	0.402568
	0.652696	0.893298	0.01594
	0.25803	0.77504	0.1984
	0.0286	0.590886	0.246708
	0.409504	0.566962	0.1106
	0.0882	0.74801	0.21913
	0.118	0.5586	0.1104

## Sheet: Fig. 6
																					DMSO		Su3118				DMSO		Su3118
Fig. 6c	DMSO	Su3118		Fig. 6d	DMSO	Su3118		Fig. 6g	DMSO (itaconate-)	DMSO (itaconate+)	Su3118 (itaconate-)	Su3118 (itaconate+)		Fig. 6h	DMSO (itaconate-)	DMSO (itaconate+)	Su3118 (itaconate-)	Su3118 (itaconate+)		Fig. 6i	MCT4 (+)	MCT4 (-)	MCT4 (+)	MCT4 (-)		Fig. 6j	MCT1 (+)	MCT1 (-)	MCT1 (+)	MCT1 (-)
	10	62.5			29.4118	29.4118			10	0	62.5	0			17.6471	11.7647	29.4118	0			12.5	87.5	62.5	37.5			17.6471	82.3529	29.4118	70.5882
	40	100			27.2727	100			30	10	100	0			27.2727	0	100	0			33.3333	66.6667	100	0			33.3333	66.6667	100	0
	87.5	100			20	75			50	37.5	100	0			20	0	75	0			100	0	100	0			25	75	75	25
	12.5	22.2222			37.5	63.6364			28.5714	12.5	22.2222	0			25	12.5	45.4545	18.1818			0	100	28.5714	71.4286			28.5714	71.4286	45.4545	54.5455
	42.8571	75			90	71.4286			22.2222	14.2857	75	0			90	0	71.4286	0			33.3333	66.6667	75	25			94.7368	5.26316	71.4286	28.5714
	55.5556	46.6667			50	88.8889			20	33.3333	40	6.66667			50	0	88.8889	0			50	50	46.1538	53.8462			57.1429	42.8571	88.8889	11.1111
	20	100			20	50			15.3846	0	83.3333	16.6667			20	0	50	0			20	80	100	0			33.3333	66.6667	50	50
	46.1538	62.5			50	33.3333			83.3333	30.7692	56.25	6.25			50	0	33.3333	0			28.5714	71.4286	69.2308	30.7692			53.8462	46.1538	33.3333	66.6667
	83.3333	90			85.7143	33.3333			20	0	80	10			85.7143	0	33.3333	0			90.9091	9.09091	88.8889	11.1111			85.7143	14.2857	33.3333	66.6667
	40	36.3636			33.3333	92.8571			37.5	20	16.6667	36.3636			33.3333	0	92.8571	0			25	75	0	100			100	0	92.8571	7.14286
	50	16.6667			40	80			20	12.5	60	0			40	0	80	0			40.9091	59.0909	100	0			44.4444	55.5556	80	20
	20	60			66.6667	44.4444			33.3333	0	42.8571	0			66.6667	0	44.4444	0			20	80	60	40			100	0	44.4444	55.5556
	33.3333	57.1429			40.9091	50			17.6471	0	45	14.2857			36.3636	4.54545	50	0			42.8571	57.1429	75	25			38.0952	61.9048	50	50
	33.3333	95			22.2222	66.6667			10	33.3333	91.6667	50			11.1111	11.1111	66.6667	0			0	100	81.8182	18.1818			14.2857	85.7143	66.6667	33.3333
	23.5294	100			66.6667	81.25			37.5	5.88235	70	8.33333			66.6667	0	75	6.25			20	80	100	0			100	0	80	20
	10	80			41.1765	80			33.3333	0	72.7273	10			41.1765	0	80	0			25	75	77.7778	22.2222			41.1765	58.8235	80	20
	56.25	72.7273			20	66.6667			40	18.75	66.6667	0			20	0	66.6667	0			50	50	80	20			33.3333	66.6667	66.6667	33.3333
	33.3333	100			10	100			66.6667	0	80	33.3333			10	0	100	0			100	0	100	0			11.1111	88.8889	100	0
	40	90			75	71.4286			38.4615	0	14.2857	10			75	0	71.4286	0			66.6667	33.3333	100	0			85.7143	14.2857	71.4286	28.5714
	77.7778	14.2857			66.6667	100			50	11.1111	77.7778	0			66.6667	0	100	0			100	0	14.2857	85.7143			66.6667	33.3333	100	0
	69.2308	77.7778			19.3548	100			64	30.7692	50	0			16.129	3.22581	100	0			50	50	87.5	12.5			18.5185	81.4815	100	0
	50	50			71.4286	60			27.2727	0	75	0			71.4286	0	60	0			50	50	66.6667	33.3333			71.4286	28.5714	60	40
	64	75			20	100			40	0	70	0			20	0	100	0			69.5652	30.4348	75	25			25	75	100	0
	36.3636	70			85.7143	33.3333			66.6667	9.09091	31.25	0			85.7143	0	33.3333	0			27.2727	72.7273	70	30			85.7143	14.2857	50	50
	40	75			9.09091	66.6667			80	0	62.5	43.75			2.27273	6.81818	66.6667	0			42.1053	57.8947	62.5	37.5			2.43902	97.561	100	0
	100	87.5			17.3913	80			66.6667	33.3333	66.6667	25			17.3913	0	80	0			100	0	71.4286	28.5714			17.3913	82.6087	100	0
	80	83.3333			23.0769	100			76.9231	0	50	16.6667			23.0769	0	100	0			80	20	80	20			26.087	73.913	100	0
	77.7778	50			50	100			60	11.1111	50	0			25	25	100	0			75	25	100	0			50	50	100	0
	84.6154	50			62.5	77.7778			100	7.69231	62.5	0			25	37.5	77.7778	0			76.9231	23.0769	50	50			50	50	77.7778	22.2222
	60	75			30	80			70	0	100	12.5			20	10	80	0			60	40	71.4286	28.5714			22.2222	77.7778	80	20
	100	100			60	37.5			20	0	66.6667	0			60	0	37.5	0			100	0	100	0			75	25	60	40
	70	66.6667			22.2222	50			65.2174	0	100	0			22.2222	0	50	0			77.7778	22.2222	100	0			25	75	66.6667	33.3333
	20	100			38.4615	66.6667			60	0	100	0			38.4615	0	66.6667	0			20	80	100	0			38.4615	61.5385	66.6667	33.3333
	82.6087	100			100	66.6667			20	17.3913	61.5385	0			100	0	66.6667	0			100	0	100	0			100	0	100	0
	60	69.2308			47.3684	100			12.5	0	25	7.69231			42.1053	5.26316	100	0			60	40	66.6667	33.3333			80	20	100	0
	20	25			60	69.2308			37.5	0	66.6667	0			40	20	69.2308	0			20	80	25	75			50	50	81.8182	18.1818
	12.5	77.7778			14.2857	57.1429			57.1429	0	71.4286	11.1111			14.2857	0	57.1429	0			14.2857	85.7143	85.7143	14.2857			16.6667	83.3333	66.6667	33.3333
	37.5	71.4286			44.4444	57.1429			53.8462	0	66.6667	0			44.4444	0	57.1429	0			37.5	62.5	71.4286	28.5714			44.4444	55.5556	66.6667	33.3333
	71.4286	66.6667			28.5714	100			50	14.2857	66.6667	0			28.5714	0	50	50			57.1429	42.8571	66.6667	33.3333			33.3333	66.6667	100	0
	69.2308	66.6667			37.5	50			54.5455	15.3846	25	0			25	12.5	50	0			63.6364	36.3636	100	0			33.3333	66.6667	50	50
	62.5	25			12.5	66.6667			41.6667	12.5	50	0			12.5	0	66.6667	0			57.1429	42.8571	25	75			12.5	87.5	72.7273	27.2727
	72.7273	50			10	100			42.8571	18.1818	90	0			10	0	100	0			66.6667	33.3333	50	50			13.3333	86.6667	100	0
	83.3333	100			23.8095	66.6667			75	41.6667	50	10			19.0476	4.7619	66.6667	0			71.4286	28.5714	100	0			22.2222	77.7778	66.6667	33.3333
	42.8571	75			57.1429	66.6667			42.8571	0	75	25			42.8571	14.2857	66.6667	0			42.8571	57.1429	100	0			50	50	66.6667	33.3333
	75	75			18.1818	70			33.3333	0	100	0			18.1818	0	70	0			75	25	75	25			25	75	70	30
	42.8571	100			11.1111	66.6667			33.3333	0	100	0			11.1111	0	66.6667	0			42.8571	57.1429	100	0			14.2857	85.7143	72.7273	27.2727
	33.3333	100			33.3333	66.6667			70	0	75	0			33.3333	0	66.6667	0			50	50	100	0			33.3333	66.6667	66.6667	33.3333
	33.3333	75			83.3333	60			14.2857	0	66.6667	0			66.6667	16.6667	60	0			33.3333	66.6667	75	25			80	20	60	40
	80	66.6667			12.9032	66.6667			66.6667	10	18.1818	0			9.67742	3.22581	66.6667	0			87.5	12.5	66.6667	33.3333			13.6364	86.3636	66.6667	33.3333
	28.5714	18.1818			24.1379	80			22.2222	14.2857	85.7143	0			17.2414	6.89655	80	0			16.6667	83.3333	18.1818	81.8182			29.4118	70.5882	80	20
	66.6667	85.7143			35	100			8	0	66.6667	0			35	0	80	20			66.6667	33.3333	100	0			38.8889	61.1111	100	0
	22.2222	66.6667			8.33333	54.5455			30	0	10.2564	0			8.33333	0	36.3636	18.1818			23.5294	76.4706	66.6667	33.3333			8.33333	91.6667	40	60
	12	92.3077			19.0476	45			25	4	81.8182	82.0513			14.2857	4.7619	45	0			8	92	100	0			21.4286	78.5714	45	55
	30	81.8182			27.7778	57.1429			25	0	70	0			22.2222	5.55556	57.1429	0			30	70	90	10			28.5714	71.4286	57.1429	42.8571
	25	70			33.3333	50			33.3333	0	100	0			33.3333	0	50	0			25	75	70	30			33.3333	66.6667	50	50
	50	100			33.3333	100			92.5926	25	71.4286	0			33.3333	0	100	0			33.3333	66.6667	100	0			33.3333	66.6667	100	0
	33.3333	85.7143			20	100				0	100	14.2857			20	0	90.9091	9.09091			40	60	83.3333	16.6667			40	60	100	0
	92.5926	100			10.8108	33.3333				0	81.8182	0			10.8108	0	33.3333	0			92.5926	7.40741	100	0			10.8108	89.1892	66.6667	33.3333
		90.9091			25	66.6667					100	9.09091			12.5	12.5	66.6667	0			40	0	90	10			16.6667	83.3333	66.6667	33.3333
		100			50						20	0			33.3333	16.6667							100	0			40	60
		20			75						55.5556	0			50	25							20	80			100	0
		55.5556			26.3158						80	0			21.0526	5.26316							55.5556	44.4444			26.6667	73.3333
		80			29.4118						100	0			26.4706	2.94118							80	20			28.125	71.875
		100			40							0			40	0							100	0			40	60
					40										40	0											44.4444	55.5556

## Sheet: Fig. 7
Fig. 7a							Fig. 7e	S. Typhimurium-GtgE-SopD2	S. Typhimurium				Fig. 7g	S. Typhimurium-GtgE-SopD2	S. Typhimurium
								53.5714	75					78.9474	59.0909
								70.5882	50					82.3529	78.5714
								68.75	33.3333					83.3333	56.25
	HA-RAB32							66.6667	100					70	70.5882
	~27 kDa							66.6667	58.3333					53.3333	56.5217
	﻿(26183, Thermo)							85.1852	55.5556					90	33.3333
								77.7778	60					72.4138	45.8333
								80	85.7143					78.9474	55.5556
								88	78.5714					57.1429	72.7273
								88.8889	37.5					77.7778	56.25
								84	20					73.6842	55.5556
								73.3333	33.3333					66.6667	41.1765
Flag-MCT1			Flag-MCT4					90.4762	65.8537					80	55
~45 kDa			~45 kDa					91.3043	63.1579					81.8182	57.1429
﻿(F1804, Sigma)								80	50					62.5	53.8462
								91.3043	61.9048					80	66.6667
								75	53.3333					80	50
								89.4737	63.6364					62.5	71.4286
								81.25	80					80	16.6667
								90	54.5455					87.8788	13.3333
								73.913	50					94.4444	66.6667
								95.2381	66.6667					85.7143	60
	Flag-MCT1/4							87.0968	68.75					73.6842	54.5455
	~45 kDa							78.9474	66.6667					87.5	60
	﻿(F1804, Sigma)							84.6154	42.8571					91.6667	50
								85.1852	66.6667					60	62.5
								96.7742	80					76.6667	41.6667
								77.2727	70					91.3043	56.25
								86.3636	71.4286					87.5	50
								77.7778	33.3333					75	72.7273
								80	50					85.7143	41.6667
								69.2308	50					75	83.3333
	Flag-MCT1/4							77.7778	25					55	45.4545
	~45 kDa							68.75	69.2308					81.8182	75
	﻿(F1804, Sigma)							76.1905	55.5556					90	61.1111
								55.5556	80					87.5	50
								80	72.7273					86.6667	58.8235
								91.6667	68.4211					75	58.3333
								90.9091	41.6667					60	83.3333
								63.6364	37.5					100	50
								84.6154	44.1176					80	55.5556
								86.6667	81.8182					100	45.4545
								90.4762	70.8333					75	11.1111
								80.9524	76.9231					78.2609	40
	HA-RAB32							70.5882	23.0769					90	20
	~27 kDa							85.7143	57.1429					58.8235	28.5714
	﻿(26183, Thermo)							90.9091	77.7778					83.3333	42.8571
								87.5	75					83.3333	57.1429
								74.1935	84.6154					70	25
								88.2353	50					86.9565	50
								61.5385	72.7273					94.1176	61.1111
								79.3103	86.3636					84.6154	20
								72.7273	60					76.9231	41.6667
								78	40					92.5926	60
								80	50					70	66.6667
	GAPDH							50	71.4286					83.3333	55
	~35 kDa							66.6667	82.3529					81.8182	46.1538
	(﻿5174S, CST)							84.6154	66.6667					90	43.75
								81.8182	66.6667					100	72.7273
								71.4286	41.6667					84.6154	50

## Sheet: Supplementary Fig. 1
Fig. S1a	DMSO	Su3118		Fig. S1b	time/h	LB-PBS			LB-AZD3965			LB-Su3118			LB-VB124			LB-DMSO				Fig. S1c	time/h	DMEM-PBS			DMEM-AZD3965			DMEM-Su3118			DMEM-VB124			DMEM-DMSO
	18650	2150			0	0.2108	0.2504	0.208	0.233	0.2053	0.236	0.2297	0.2207	0.2028	0.2053	0.2316	0.2414	0.2217	0.2609	0.2294			0	0.2652	0.2631	0.2154	0.2679	0.2693	0.2576	0.2542	0.2636	0.2555	0.2628	0.2522	0.2108	0.2391	0.2488	0.2379
	12050	1950			0.942472	0.3854	0.4409	0.375	0.392	0.373	0.3671	0.3654	0.3714	0.3754	0.3868	0.3713	0.3785	0.3585	0.366	0.354			0.942472	0.3757	0.3959	0.3815	0.3818	0.3875	0.3858	0.3995	0.3999	0.3844	0.3802	0.3868	0.3828	0.3767	0.3799	0.3959
	10700	1750			1.88494	0.5457	0.5884	0.5679	0.5469	0.5045	0.5173	0.5052	0.4984	0.497	0.552	0.5156	0.5463	0.5174	0.4968	0.5192			1.88494	0.49	0.5136	0.5013	0.506	0.5249	0.521	0.5237	0.5335	0.5102	0.5034	0.5163	0.5312	0.4931	0.4971	0.5251
	15750	4250			2.82742	0.599	0.6627	0.6415	0.6176	0.622	0.6292	0.5963	0.5714	0.5747	0.6655	0.6242	0.6544	0.6227	0.5975	0.5855			2.82742	0.6213	0.6416	0.6382	0.6367	0.6485	0.6464	0.6418	0.6667	0.6252	0.6344	0.652	0.6677	0.6249	0.63	0.6452
					3.76989	0.6793	0.7448	0.6992	0.687	0.7032	0.7172	0.6615	0.6357	0.6446	0.7637	0.7249	0.7485	0.7175	0.6679	0.6782			3.76989	0.731	0.7555	0.7413	0.7392	0.7647	0.7658	0.7581	0.7837	0.7435	0.7709	0.77	0.7917	0.7439	0.757	0.7571
					4.71233	0.7604	0.8421	0.7988	0.762	0.7886	0.8027	0.7364	0.7207	0.7376	0.8455	0.7993	0.8214	0.7873	0.7168	0.7328			4.71233	0.7404	0.7707	0.7575	0.7594	0.778	0.7828	0.7557	0.7987	0.7613	0.7786	0.7803	0.8156	0.7735	0.7713	0.7724
					5.65481	0.8482	0.9365	0.8964	0.8394	0.878	0.8908	0.8433	0.8228	0.8394	0.9212	0.8857	0.9006	0.8675	0.7924	0.8126			5.65481	0.7596	0.8045	0.7615	0.7926	0.8059	0.8085	0.7703	0.8212	0.7753	0.7964	0.7932	0.8374	0.7811	0.7819	0.7856
					6.59728	0.9413	1.0254	0.9902	0.9171	0.9643	0.9744	0.9442	0.9234	0.9401	0.991	0.9672	0.9792	0.9507	0.8691	0.8857			6.59728	0.7726	0.8866	0.7927	0.891	0.9003	0.8956	0.8391	0.9168	0.8614	0.8738	0.8812	0.9212	0.8105	0.8198	0.8312
					7.53975	1.009	1.0857	1.0526	0.9941	1.0264	1.0348	1.0137	1.0034	1.0067	1.0473	1.0267	1.0343	1.011	0.9334	0.9509			7.53975	0.8447	0.989	0.8922	0.93	0.9701	0.962	0.8979	0.9896	0.9277	0.9445	0.9429	0.9844	0.9043	0.8946	0.9039
					8.48222	1.0655	1.1425	1.1104	1.0467	1.0831	1.0897	1.0716	1.0664	1.0664	1.1005	1.0799	1.0859	1.0646	0.9905	1.0051			8.48222	0.923	1.0731	0.9653	0.9818	1.0291	1.0215	0.9553	1.0495	0.9921	1.006	0.9971	1.0489	0.9633	0.954	0.9676
					9.42469	1.1156	1.1919	1.1589	1.0928	1.1351	1.1408	1.1264	1.1216	1.119	1.1502	1.1311	1.1326	1.1126	1.0294	1.0422			9.42469	1.0079	1.1117	1.0284	1.0175	1.0669	1.0596	1.0012	1.0878	1.0318	1.0447	1.0379	1.0805	1.0153	1.0002	1.0124
					10.3672	1.1627	1.2365	1.2038	1.1362	1.1781	1.1823	1.1716	1.1692	1.1658	1.1915	1.1747	1.1735	1.1553	1.056	1.0761			10.3672	1.0617	1.1432	1.0678	1.0521	1.1052	1.0956	1.0407	1.1272	1.0711	1.082	1.0686	1.1152	1.0539	1.0345	1.046
					11.3099	1.2037	1.2749	1.2444	1.1766	1.2157	1.2196	1.211	1.2092	1.2056	1.2293	1.2125	1.212	1.196	1.0795	1.1113			11.3099	1.1113	1.1694	1.1053	1.0714	1.1317	1.1205	1.0852	1.1565	1.1073	1.1116	1.0976	1.1401	1.0895	1.0721	1.0831
					12.2523	1.2469	1.3099	1.282	1.2166	1.2498	1.2543	1.2498	1.2459	1.2425	1.2656	1.2474	1.2456	1.2328	1.1026	1.1474			12.2523	1.1575	1.1987	1.1426	1.1081	1.1625	1.1504	1.1167	1.1829	1.1394	1.1384	1.1229	1.1702	1.1183	1.1027	1.1176
					13.1948	1.2874	1.3348	1.3101	1.2505	1.2755	1.2805	1.2798	1.2774	1.2735	1.2937	1.2789	1.2755	1.2638	1.1244	1.1816			13.1948	1.1879	1.2294	1.175	1.1575	1.2048	1.195	1.1667	1.2219	1.1858	1.1803	1.1607	1.199	1.1418	1.1214	1.1482
					14.1372	1.3179	1.3552	1.3334	1.2806	1.2958	1.3002	1.3016	1.3026	1.2976	1.3156	1.3044	1.2981	1.2895	1.1446	1.2166			14.1372	1.2345	1.2665	1.2288	1.1982	1.2217	1.2196	1.2341	1.2382	1.2135	1.2145	1.2013	1.2268	1.1904	1.1754	1.1925
					15.0797	1.3412	1.3683	1.3528	1.3086	1.3152	1.3168	1.3187	1.3215	1.316	1.3345	1.3243	1.3173	1.3101	1.168	1.2469			15.0797	1.2806	1.2887	1.2664	1.2323	1.2308	1.2354	1.274	1.2444	1.2269	1.2414	1.2297	1.2463	1.2227	1.2177	1.2266
					16.0222	1.3576	1.3798	1.3743	1.3316	1.3315	1.3286	1.3331	1.3347	1.3289	1.3503	1.3386	1.3293	1.3253	1.1874	1.2728			16.0222	1.2892	1.3089	1.2927	1.2588	1.2385	1.2389	1.2839	1.2495	1.2321	1.259	1.2527	1.2572	1.2472	1.2508	1.2574
					16.9646	1.3707	1.3971	1.405	1.358	1.3387	1.3398	1.3426	1.345	1.3376	1.3613	1.3481	1.3396	1.3353	1.2036	1.2938			16.9646	1.2966	1.3248	1.3105	1.2749	1.246	1.2413	1.3111	1.2527	1.2387	1.2677	1.2686	1.2643	1.2671	1.2727	1.2795
					17.9071	1.3894	1.4106	1.4197	1.39	1.3489	1.3481	1.3552	1.3567	1.351	1.3734	1.3587	1.3502	1.3471	1.2175	1.3165			17.9071	1.314	1.3486	1.3349	1.2908	1.2553	1.2522	1.3191	1.2603	1.2473	1.2783	1.2853	1.2709	1.2837	1.2928	1.3028
					18.8496	1.3938	1.4141	1.4244	1.4064	1.3611	1.3538	1.362	1.3678	1.3617	1.3795	1.3679	1.359	1.3563	1.2291	1.3341			18.8496	1.34	1.3744	1.3542	1.3018	1.2602	1.2598	1.3302	1.2667	1.2563	1.2819	1.294	1.2765	1.2942	1.3088	1.3146
					19.7921	1.4	1.4146	1.4245	1.4109	1.3651	1.3604	1.3721	1.3749	1.3684	1.3886	1.3781	1.3681	1.3661	1.2405	1.3496			19.7921	1.3568	1.3924	1.3628	1.3115	1.2666	1.267	1.3361	1.2739	1.2634	1.288	1.302	1.2802	1.304	1.3206	1.3271
					20.7345	1.4028	1.4143	1.4231	1.4115	1.3657	1.3608	1.374	1.3817	1.3728	1.3931	1.3811	1.371	1.3693	1.2479	1.3623			20.7345	1.3771	1.4158	1.3485	1.3245	1.2714	1.2719	1.3403	1.2801	1.2694	1.2884	1.3068	1.2805	1.3093	1.3235	1.3355
					21.677	1.41	1.4177	1.4258	1.4167	1.3675	1.3643	1.3779	1.3868	1.3771	1.4001	1.3873	1.3792	1.3768	1.257	1.3771			21.677	1.3782	1.4145	1.3129	1.3329	1.2777	1.282	1.348	1.2898	1.2796	1.2904	1.3109	1.2846	1.316	1.3298	1.3417
					22.4309	1.4141	1.4176	1.4241	1.4231	1.3671	1.3634	1.3792	1.3869	1.3775	1.4055	1.3915	1.3792	1.3771	1.2617	1.3861			22.4309	1.3428	1.399	1.2357	1.3374	1.2818	1.2855	1.3548	1.2932	1.2838	1.2912	1.3111	1.2883	1.3174	1.332	1.346
Fig. S1d	time/h	1640-AZD3965			1640-Su3118			1640-VB124			1640-DMSO				Fig. S1e	DMSO	Su3118					Fig. S1k	WT	Irg1-/-#1-16								Fig. S1o									Fig. 1p/ Fig. S1o
	0	0.2756	0.2645	0.2745	0.2519	0.2091	0.2353	0.2534	0.2412	0.2579	0.2296	0.2182	0.2507			58000	44000						1080000	835000																				Fig. 1p		Fig. S1o (kidney)
	0.942472	0.3633	0.3604	0.3741	0.3625	0.3759	0.3758	0.3584	0.3695	0.3763	0.3912	0.3641	0.368			44000	48000						795000	800000
	1.88494	0.5035	0.507	0.5607	0.5185	0.5391	0.5424	0.5078	0.5186	0.557	0.552	0.5328	0.5363			49000	50500						1120000	885000
	2.82742	0.6528	0.6206	0.6735	0.629	0.652	0.6667	0.6333	0.649	0.685	0.6813	0.6572	0.6568			49500	53000						1035000	625000								MCT4
	3.76989	0.7976	0.7592	0.7788	0.7415	0.7624	0.7662	0.7484	0.7737	0.7893	0.7891	0.7531	0.7597										860000	690000								~40 kDa										MCT1
	4.71233	0.8186	0.805	0.8298	0.7847	0.7915	0.8101	0.7834	0.8199	0.8252	0.8261	0.7864	0.7965										905000	720000								(﻿22787-1-AP, proteintech)										~45 kDa
	5.65481	0.8103	0.8622	0.8724	0.8103	0.8176	0.8516	0.8262	0.8722	0.8643	0.8593	0.8189	0.827		Fig. S1f	DMSO	Su3118																									(﻿Novus, NBP1-59656)
	6.59728	0.969	0.9135	0.9111	0.8559	0.87	0.8942	0.8705	0.9174	0.9049	0.9047	0.8524	0.8678			7300	7100
	7.53975	0.8595	0.9068	0.9332	0.8788	0.87	0.9137	0.8959	0.9061	0.9178	0.9349	0.8808	0.8973			6050	6500					Fig. S1L	MCT1
	8.48222	0.8653	0.9265	0.9966	0.9155	0.8564	0.9711	0.9489	0.9122	0.9594	0.9838	0.8916	0.958			9100	7050						0	2	6	10	0	14	18	24
	9.42469	0.878	0.9937	1.0362	0.9625	0.8711	1.0193	0.9895	0.9414	1.008	1.0371	0.9258	1.0068			6850	7250						0.946294	1.19371	1.0373	0.679457	0.937944	1.35816	0.981784	0.93623
	10.3672	0.8917	1.0253	1.0662	1.0114	0.8972	1.0488	1.0286	0.9678	1.0422	1.068	0.9654	1.0446										1.14798	1.12245	1.00772	0.628632	1.08738	1.35919	0.927178	0.735225														Fig. 1p		Fig. S1o (kidney)
	11.3099	0.8753	1.0403	1.0864	1.0515	0.9595	1.0607	1.0497	0.9851	1.0697	1.0877	1.0005	1.0781										0.894006	1.15325	1.0382	0.721374	0.928428	1.40765	0.985086	0.989973
	12.2523	0.8819	1.0238	1.0816	1.0694	1.0187	1.0764	1.053	0.9716	1.058	1.1037	1.0315	1.1011		Fig. S1g	DMSO	Su3118						1.03551	1.05817	1.10752	0.631981	1.04777	1.32711	0.97189	0.851069
	13.1948	0.8908	1.0066	1.0595	1.0837	1.0589	1.0913	1.063	1.0058	1.0262	1.1083	1.0638	1.0824			0.01967	0.02602						1.00141	1.1308	1.04705	0.664287	0.998029	1.36273	0.966201	0.872665		IRG1
	14.1372	0.9023	0.9913	1.0617	1.0881	1.0708	1.0875	1.0554	0.9902	1.0179	1.0836	1.1004	1.068			0.01801	0.017															~55 kDa
	15.0797	0.9138	0.9887	1.0607	1.0957	1.0766	1.0841	1.0585	0.9982	1.0188	1.0791	1.105	1.0501			0.02236	0.02291						MCT4									(﻿19857S, CST)										IRG1
	16.0222	0.9216	0.9889	1.057	1.1	1.0779	1.0797	1.066	1.0044	1.0037	1.0726	1.1029	1.0359										0	2	6	10	0	14	18	24												~55 kDa
	16.9646	0.9292	0.994	1.0531	1.0999	1.0684	1.0681	1.0742	1.0124	0.9878	1.0532	1.0998	1.0367										0.671447	2.20599	2.01849	1.89489	0.630861	2.51925	2.20524	1.39443												(﻿19857S, CST)
	17.9071	0.929	1.0012	1.049	1.101	1.0565	1.0635	1.0833	1.0197	0.9807	1.0301	1.1002	1.0483		Fig. S1h	DMSO	Su3118	DMSO	Su3118				1.9609	2.1033	1.52084	1.72453	1.78292	3.1963	2.18269	1.31999
	18.8496	0.926	1.0097	1.0436	1.1073	1.0452	1.0619	1.0896	1.0265	0.9823	1.0087	1.1015	1.0529			0.046	0.02766	0.0685	0.1079				0.539542	1.85496	1.89314	1.92129	0.548486	2.50183	2.26312	1.47152
	19.7921	0.9229	1.0155	1.0406	1.112	1.0482	1.0675	1.0977	1.0452	0.9902	1.003	1.1038	1.0645			0.05363	0.066	0.0854	0.05472				1.39665	1.88515	1.7521	1.57489	1.60608	3.12985	2.29949	1.38591
	20.7345	0.9156	1.022	1.0384	1.1161	1.0531	1.0774	1.1057	1.0559	1.0112	1.0171	1.1038	1.0818			0.05155	0.05383	0.0724	0.0638				0.998032	2.007	1.78634	1.77327	0.9977	2.8179	2.23716	1.39193
	21.677	0.9021	1.027	1.0378	1.1191	1.0584	1.0891	1.1125	1.0537	1.0282	1.0334	1.1123	1.1112
	22.4309	0.8885	1.032	1.0407	1.1205	1.0593	1.0972	1.1144	1.0488	1.0357	1.0407	1.1152	1.1289																			MCT1
																						Fig. S1m	MCT1									~45 kDa
																							0	4	8	10	0	16	20	24		(﻿Novus, NBP1-59656)												Fig. 1p		Fig. S1o (kidney)
																							1.01	0.97	0.72	0.75	0.9	0.66	0.4	0.28
																							1.12	1.11	0.79	0.65	1.12	0.61	0.36	0.21
																							0.86	0.89	0.77	0.74	0.95	0.6	0.4	0.32
																							1.02	1.07	0.81	0.63	1.04	0.64	0.35	0.24
																							1	1.01	0.77	0.69	1	0.63	0.38	0.26												MCT4
																																										~40 kDa
																																										(﻿22787-1-AP, proteintech)
																							MCT4
																							0	4	8	10	0	16	20	24		GAPDH
																							0.62	1.63	2.28	2.34	0.53	3.27	1.79	0.95		~35 kDa
																							1.95	2.03	2.17	1.62	2.25	3.41	1.66	0.66		(﻿5174S, CST)
																							0.5	1.45	2.08	2.25	0.46	2.83	1.85	1.07
																							1.66	1.92	1.11	1.48	1.81	3.21	1.88	0.87
																							1	1.74	1.84	1.89	1	3.17	1.79	0.87														Fig. 1p		Fig. S1o (kidney)
																						Fig. S1n	Irg1
																							0	4	8	10	0	16	20	24												GAPDH
																							1.14	323.37	247.98	163.84	0.44	203.45	138.67	84.6												~35 kDa
																							1.01	425.68	264.78	144.21	0.49	202.3	132.25	73.98												(﻿5174S, CST)
																							0.82	301.25	237.41	158.08	0.35	176.91	135.02	82.28
																							1.06	374.61	244.57	124.38	0.5	200.02	131.27	71.19
																							1	353.04	248.49	146.81	0.44	195.35	134.27	77.81

## Sheet: Supplementary Fig. 2
Fig. S2d	DMSO	Su3118		Fig. S2e	DMSO	AZD3965+VB124		Fig. S2f	DMSO	AZD3965+VB124	Su3118
	364.589	5418.7			364.589	1096.7			45000	43500	35000
	373.923	4812.37			373.923	1179.52			30000	40500	37000
	371.116	4919.97			371.116	1083.15			29000	44000	31500
	338.282	5441.87			338.282	1096.73			35000	40000	41000
Fig. S2g	DMSO	PBS	AZD3965	Su3118	VB124		Fig. S2i		0	0	0	3	3	3	7	7	7	14	14	14	19	19	19	25	25	25
	83500	78500	24500	68000	73500			Gns	0.93187	1.09	1.00264	1.29135	1.22091	1.25563	2.14848	1.96171	2.05297	2.4484	2.76643	2.66	2.79553	3.22	3.00593	3.48414	3.15771	3.31691
	55500	63000	77000	67500	55500			Lamp1	0.980669	1.01735	0.998841	1.23948	1.17477	1.20669	1.28431	1.08	1.18094	1.55777	1.43537	1.49532	1.88637	1.70242	1.79204	2.56467	2.10453	2.32324
	77000	69000	42500	46000	60000			Mcoln1	0.926839	1.08182	1.00134	0.779156	0.752243	0.765581	1.09642	0.953157	1.02228	1.49509	1.3195	1.40455	1.54776	1.42365	1.48441	1.69055	1.63989	1.66502
	77500	39500	57500	32500	95500			Tmem55b	0.839355	1.1924	1.00042	1.06355	1.00614	1.03445	2.25684	1.84689	2.0416	1.59843	1.73368	1.66468	1.85827	1.89904	1.87854	2.53561	2.41587	2.47502
								ATP6v1h	1.01057	0.99166	1.00107	1.18915	1.27372	1.23071	0.951875	0.861276	0.905443	0.928308	1.12523	1.04	1.2636	1.30251	1.2829	1.68	1.57757	1.6184
Fig. S2h							Fig. S2j						Fig. S2L	CD86						CD206
														UT	LPS	LPS+Su3118	IL4	IL4+Su3118		UT	LPS	LPS+Su3118	IL4	IL4+Su3118
														1.04	18.94	16.94	0.29	0.38		0.97	0.09	0.05	4.65	3.93
							﻿lamp1							0.97	17.92	18.92	0.29	0.42		1.03	0.09	0.08	3.89	4.16
							~100 kDa							0.96	20.84	15.52	0.27	0.49		0.97	0.15	0.08	4.64	4.21
IRG1							(ab208943, abcam)
~55 kDa														CD86
(﻿19857S, CST)														DMSO	Su3118	DMSO	Su3118
														0.85	1.01	4.25	5.46			CD206
														1.19	1.01	6.06	5.52			DMSO	Su3118	DMSO	Su3118
							﻿b-actin							0.98	0.65	4.84	4.33			1	1.19	0.02	0.03
							~42 kDa							1.02	0.65	4.67	4.21			0.98	1.1	0.02	0.03
							(A1978, sigma)							1	0.81	4.91	4.84			0.99	0.74	0.02	0.02
﻿b-actin
~42 kDa
(A1978, sigma)
															1

## Sheet: Supplementary Fig. 3
Fig. S3a	Salmonella Typhi														Salmonella Typhimurium
	time/h	PBS			succinate 1mM			succinate 5mM			succinate 10mM				time/h	PBS			succinate 1mM			succinate 5mM			succinate 10mM
	0	0.2569	0.2031	0.2065	0.2568	0.2408	0.2182	0.2274	0.2261	0.24	0.2092	0.2073	0.2408		0	0.2362	0.1992	0.1562	0.1588	0.1955	0.1553	0.1644	0.1752	0.1702	0.1631	0.1944	0.2059
	0.999917	0.5458	0.5441	0.5392	0.5152	0.5569	0.5021	0.463	0.4403	0.4809	0.3977	0.4054	0.4199		0.999917	0.56	0.379	0.3772	0.3944	0.385	0.3904	0.3489	0.3469	0.3473	0.3024	0.309	0.3365
	1.99958	0.812	0.8028	0.7783	0.8048	0.8302	0.8348	0.7588	0.7628	0.7846	0.5877	0.5432	0.6115		1.99958	0.8191	0.5398	0.534	0.5474	0.5383	0.549	0.5433	0.5362	0.532	0.4527	0.4102	0.4734
	2.99922	0.9055	0.9015	0.8735	0.9013	0.9398	0.9484	0.8798	0.869	0.8858	0.7182	0.7423	0.7574		2.99922	0.946	0.6324	0.6312	0.6357	0.6296	0.6356	0.6457	0.6457	0.6379	0.573	0.5602	0.5989
	3.99886	0.9813	0.9869	0.9629	0.9729	1.005	1.016	0.984	0.9689	0.9835	0.8474	0.8735	0.8675		3.99886	1.0371	0.7131	0.7076	0.6985	0.7	0.7068	0.7403	0.7342	0.7214	0.6845	0.677	0.7045
	4.99853	1.0472	1.0549	1.0314	1.0466	1.1058	1.1003	1.0826	1.0789	1.0741	0.9329	0.9438	0.9325		4.99853	1.1103	0.7808	0.7802	0.7643	0.7612	0.7748	0.8334	0.8188	0.7958	0.7947	0.7903	0.8061
	5.99817	1.1095	1.1138	1.093	1.1003	1.1666	1.1651	1.1563	1.154	1.1445	1.0065	1.0148	1.0039		5.99817	1.184	0.8444	0.848	0.8357	0.8326	0.8517	0.9145	0.9024	0.884	0.8875	0.8927	0.9082
	6.99783	1.1603	1.1601	1.1446	1.1495	1.2112	1.2152	1.2144	1.2086	1.1946	1.0724	1.0748	1.065		6.99783	1.2504	0.9133	0.9188	0.9033	0.8986	0.92	1.0006	0.993	0.968	0.9757	0.9667	0.9935
	7.9975	1.1929	1.196	1.1802	1.1736	1.237	1.2458	1.2664	1.2625	1.2403	1.1252	1.121	1.1143		7.9975	1.2731	0.9651	0.9733	0.9565	0.9572	0.9719	1.0682	1.0529	1.0292	1.0546	1.0538	1.0698
	8.99714	1.2312	1.2244	1.2132	1.193	1.2615	1.2731	1.2965	1.2926	1.2664	1.1628	1.1582	1.1505		8.99714	1.2975	1.018	1.0317	1.0085	1.0083	1.0231	1.1052	1.0875	1.0676	1.1281	1.1248	1.1392
	9.99681	1.2684	1.2558	1.2524	1.2106	1.2871	1.3013	1.3193	1.3162	1.2858	1.2022	1.1975	1.1869		9.99681	1.3323	1.0708	1.0856	1.06	1.0604	1.0765	1.1442	1.1273	1.1042	1.162	1.1593	1.1839
	10.9964	1.2934	1.289	1.2838	1.2299	1.3283	1.3386	1.3434	1.3387	1.3048	1.2356	1.225	1.2147		10.9964	1.3145	1.1199	1.1366	1.1078	1.1066	1.1253	1.1755	1.1623	1.1351	1.1896	1.1861	1.2146
	11.9963	1.2985	1.2985	1.2935	1.2396	1.3617	1.3719	1.3669	1.361	1.3264	1.2618	1.2449	1.2365		11.9963	1.2734	1.1677	1.1827	1.1524	1.1489	1.1683	1.2057	1.193	1.1642	1.2131	1.2088	1.2404
	12.996	1.3153	1.3109	1.3081	1.2382	1.3489	1.3699	1.3828	1.3812	1.3467	1.2761	1.2574	1.2481		12.996	1.3028	1.2094	1.2219	1.1941	1.192	1.207	1.2312	1.2203	1.1917	1.2337	1.2289	1.2631
	13.9956	1.3333	1.3169	1.3343	1.2321	1.3301	1.3498	1.3902	1.3967	1.3617	1.2886	1.2677	1.2599		13.9956	1.3172	1.2459	1.2544	1.2288	1.2275	1.2374	1.2559	1.244	1.2182	1.252	1.2474	1.2817
	14.9953	1.353	1.341	1.36	1.2291	1.2824	1.3053	1.3882	1.4008	1.3633	1.296	1.2745	1.2649		14.9953	1.322	1.2872	1.2881	1.2534	1.2546	1.2636	1.2805	1.268	1.236	1.2684	1.2617	1.2989
	15.9949	1.2909	1.3629	1.3638	1.2263	1.3143	1.3319	1.3847	1.3978	1.356	1.3066	1.2873	1.2749		15.9949	1.3243	1.3095	1.31	1.2745	1.2766	1.2906	1.2926	1.2796	1.2471	1.2822	1.2742	1.3115
	16.9946	1.3101	1.3698	1.3523	1.2191	1.3195	1.3376	1.3723	1.3867	1.3463	1.312	1.2932	1.2846		16.9946	1.3217	1.3241	1.3163	1.3134	1.2982	1.3277	1.3308	1.2982	1.2656	1.2894	1.2817	1.3197
	17.9942	1.3257	1.347	1.3372	1.2028	1.3184	1.3344	1.3648	1.376	1.3387	1.3054	1.2853	1.2861		17.9942	1.3174	1.3247	1.325	1.3364	1.3332	1.3482	1.3468	1.31	1.2743	1.2949	1.2878	1.3286
	18.9939	1.3313	1.3356	1.3428	1.1822	1.3158	1.3319	1.3612	1.3676	1.3309	1.2959	1.2752	1.2787		18.9939	1.3148	1.3226	1.3304	1.3478	1.3454	1.3529	1.3558	1.3233	1.2809	1.3003	1.2961	1.3388
	19.9935	1.3242	1.3287	1.3285	1.179	1.3146	1.3292	1.3581	1.3641	1.3236	1.2849	1.264	1.2685		19.9935	1.3108	1.3282	1.3373	1.3597	1.354	1.3609	1.3636	1.3351	1.287	1.3039	1.3025	1.3455
	20.9932	1.3212	1.3242	1.3248	1.1756	1.3105	1.3235	1.352	1.3584	1.3163	1.2756	1.2546	1.2569		20.9932	1.3058	1.3325	1.3397	1.3643	1.3546	1.3649	1.3641	1.3409	1.292	1.3049	1.3067	1.3506
	21.9928	1.3218	1.3252	1.3232	1.1686	1.3102	1.321	1.3495	1.3544	1.3101	1.2688	1.2485	1.2481		21.9928	1.3016	1.3407	1.3422	1.3624	1.3582	1.3647	1.3675	1.3485	1.2987	1.3079	1.3128	1.3568
	22.9925	1.32	1.3232	1.3193	1.1649	1.3071	1.3187	1.3413	1.3481	1.3013	1.2628	1.2426	1.2382		22.9925	1.2952	1.3475	1.334	1.3594	1.3596	1.3784	1.3732	1.3523	1.3031	1.3113	1.3186	1.3641
Fig. S3b	Salmonella Typhi														Salmonella Typhimurium
	time/h	PBS			pyruvate 1mM			pyruvate 5mM			pyruvate 10mM				time/h	PBS			pyruvate 1mM			pyruvate 5mM			pyruvate 10mM
	0.185306	0.1937	0.2363	0.2255	0.2087	0.2246	0.2176	0.2111	0.211	0.2051	0.2012	0.201	0.2003		0.185306	0.1862	0.1973	0.1845	0.2	0.2062	0.2131	0.204	0.2049	0.1987	0.1917	0.1913	0.202
	0.926583	0.3127	0.3492	0.3215	0.3149	0.3345	0.3139	0.3176	0.3132	0.3213	0.2836	0.288	0.3002		0.926583	0.3229	0.3344	0.2948	0.3205	0.3207	0.3261	0.3012	0.312	0.3083	0.2655	0.2626	0.2845
	1.85317	0.4938	0.5327	0.5162	0.526	0.5335	0.5033	0.4844	0.4713	0.4753	0.4422	0.4371	0.4547		1.85317	0.46	0.4969	0.4497	0.4856	0.4964	0.507	0.4595	0.465	0.455	0.3852	0.3933	0.4268
	2.77975	0.586	0.6257	0.6107	0.6321	0.6429	0.6198	0.6144	0.5994	0.5838	0.5326	0.5021	0.5636		2.77975	0.5482	0.5781	0.5237	0.5874	0.604	0.613	0.5921	0.5572	0.5345	0.4794	0.4733	0.54
	3.70633	0.6712	0.7171	0.6989	0.714	0.7233	0.7017	0.7031	0.6831	0.6684	0.6433	0.6192	0.6666		3.70633	0.6276	0.6581	0.6134	0.6717	0.6736	0.6779	0.6636	0.6414	0.6201	0.5812	0.5817	0.637
	4.63292	0.7547	0.8025	0.7831	0.7972	0.806	0.7765	0.7698	0.7496	0.7431	0.7334	0.7202	0.7728		4.63292	0.7053	0.7323	0.6834	0.745	0.7422	0.7522	0.7315	0.7066	0.6954	0.6854	0.6859	0.7281
	5.5595	0.8317	0.8735	0.8559	0.8678	0.8762	0.8628	0.8416	0.8156	0.8094	0.8289	0.8161	0.8462		5.5595	0.7813	0.8062	0.7664	0.822	0.8168	0.828	0.7944	0.7646	0.7545	0.7717	0.7886	0.8067
	6.48608	0.8908	0.9308	0.9178	0.9248	0.9343	0.9223	0.911	0.8899	0.8856	0.8858	0.8863	0.9104		6.48608	0.8504	0.8631	0.8486	0.8898	0.8834	0.8927	0.8641	0.8349	0.8242	0.8351	0.8534	0.8685
	7.41267	0.9476	0.9869	0.9773	0.984	0.9945	0.9758	0.9671	0.9495	0.9434	0.9695	0.9526	0.9714		7.41267	0.9164	0.9266	0.9225	0.9527	0.9473	0.9566	0.9279	0.9002	0.8943	0.9021	0.9208	0.9354
	8.33925	1.0011	1.0293	1.0248	1.0316	1.0413	1.0239	1.0258	1.0101	1.0065	1.0368	1.0244	1.0321		8.33925	0.9614	0.98	0.9553	0.9997	0.9939	1.0073	0.9954	0.9709	0.962	0.9779	0.9963	1.0051
	9.26583	1.0315	1.0691	1.0676	1.0696	1.0788	1.0654	1.0685	1.0568	1.0508	1.0917	1.0849	1.0869		9.26583	1.0073	1.0348	0.999	1.0437	1.0383	1.0532	1.0421	1.0235	1.0172	1.0461	1.0639	1.0649
	10.1924	1.0687	1.1104	1.1095	1.1062	1.1155	1.1052	1.103	1.095	1.09	1.1278	1.1212	1.1201		10.1924	1.0421	1.0794	1.0412	1.0821	1.0783	1.0953	1.0868	1.0719	1.0624	1.0868	1.1064	1.1013
	11.1192	1.1088	1.1486	1.1489	1.1427	1.1531	1.1443	1.1353	1.129	1.1243	1.1544	1.1472	1.1464		11.1192	1.0639	1.1128	1.0825	1.1184	1.1165	1.1343	1.1263	1.1115	1.1008	1.1213	1.1399	1.1317
	12.0458	1.1737	1.1796	1.1814	1.1736	1.1833	1.1773	1.1635	1.1585	1.153	1.1773	1.1709	1.1695		12.0458	1.0908	1.134	1.1307	1.1511	1.1506	1.1697	1.1597	1.1461	1.1362	1.1494	1.167	1.1585
	12.9724	1.2404	1.2077	1.2082	1.2036	1.208	1.2031	1.1889	1.186	1.1795	1.1933	1.1919	1.1892		12.9724	1.1122	1.1483	1.1769	1.1814	1.1807	1.1987	1.1873	1.1755	1.1696	1.1756	1.1873	1.1796
	13.899	1.1407	1.243	1.2342	1.2547	1.226	1.228	1.2079	1.2065	1.2016	1.2042	1.2059	1.2041		13.899	1.1137	1.2013	1.2229	1.209	1.2059	1.2209	1.2088	1.1989	1.1958	1.1951	1.2026	1.1947
	14.8256	1.0562	1.2806	1.262	1.3024	1.244	1.2584	1.2221	1.2229	1.2192	1.2111	1.2167	1.2147		14.8256	1.1052	1.2238	1.2675	1.2416	1.2236	1.2352	1.2232	1.2168	1.216	1.2117	1.216	1.2068
	15.7522	1.0508	1.3096	1.2908	1.3188	1.2569	1.2906	1.2314	1.2326	1.2293	1.2148	1.2247	1.2222		15.7522	1.0932	1.1924	1.2776	1.2685	1.2376	1.2472	1.2329	1.228	1.2311	1.225	1.2259	1.2151
	16.6788	1.0373	1.3213	1.3092	1.3151	1.2693	1.304	1.2358	1.2374	1.2348	1.2173	1.2331	1.2296		16.6788	1.0911	1.2045	1.2828	1.2952	1.2528	1.2633	1.2395	1.2357	1.2408	1.2364	1.2348	1.2234
	17.6053	1.0248	1.3268	1.3201	1.3112	1.2759	1.3112	1.2371	1.2384	1.2363	1.2158	1.2365	1.2308		17.6053	1.0829	1.2133	1.2954	1.3089	1.2674	1.2766	1.2397	1.24	1.2452	1.2401	1.2413	1.2294
	18.5319	1.0123	1.3296	1.3293	1.2814	1.2807	1.3177	1.2369	1.2379	1.2373	1.2138	1.2375	1.231		18.5319	1.0815	1.2178	1.3076	1.3127	1.275	1.2862	1.2421	1.2455	1.2499	1.241	1.2434	1.2316
	19.4585	1.0016	1.325	1.342	1.285	1.2852	1.324	1.2383	1.2398	1.2401	1.2146	1.2378	1.2317		19.4585	1.0807	1.2151	1.3136	1.3189	1.283	1.2967	1.2465	1.2505	1.2551	1.2428	1.2435	1.2322
	20.3851	0.9903	1.3127	1.3473	1.255	1.2863	1.3253	1.2391	1.2426	1.243	1.2134	1.2363	1.2301		20.3851	1.0786	1.2144	1.319	1.3228	1.2873	1.3072	1.252	1.257	1.2612	1.2437	1.2441	1.2327
	21.3117	0.9792	1.2979	1.3413	1.2573	1.2862	1.3256	1.2422	1.2468	1.247	1.2117	1.2366	1.2301		21.3117	1.0728	1.2143	1.3236	1.3266	1.2996	1.3122	1.2585	1.2653	1.2681	1.2456	1.2449	1.2338
	22.2385	0.9706	1.312	1.3409	1.253	1.285	1.3251	1.2462	1.2516	1.2494	1.2122	1.2369	1.2302		22.2385	1.0679	1.2124	1.3272	1.3335	1.3121	1.3169	1.2655	1.2749	1.2733	1.2463	1.2464	1.2352
	23.1651	0.9608	1.2974	1.3353	1.279	1.2842	1.3165	1.2498	1.2557	1.253	1.2125	1.2365	1.2295		23.1651	1.063	1.2105	1.33	1.3323	1.3153	1.3209	1.2724	1.283	1.2764	1.247	1.2479	1.2353
	23.721	0.955	1.2777	1.3383	1.2785	1.2869	1.3174	1.2522	1.2591	1.2558	1.2126	1.2361	1.2292		23.721	1.0578	1.2097	1.3333	1.3359	1.3203	1.3251	1.2771	1.2922	1.2808	1.2483	1.2489	1.2361
Fig. S3c	Salmonella Typhi														Salmonella Typhimurium
	time/h	PBS			lactate 1mM			lactate 5mM			lactate 10mM				time/h	PBS			lactate 1mM			lactate 5mM			lactate 10mM
	0.185306	0.1937	0.2363	0.2255	0.213	0.2226	0.2062	0.1957	0.2039	0.2139	0.1907	0.1775	0.1906		0.185306	0.1862	0.1973	0.1845	0.1972	0.2092	0.2151	0.1967	0.1989	0.1922	0.1904	0.1898	0.2056
	0.926583	0.3127	0.3492	0.3215	0.3419	0.3532	0.3485	0.3174	0.3286	0.3416	0.2684	0.2599	0.278		0.926583	0.3229	0.3344	0.2948	0.3163	0.3274	0.3414	0.3006	0.3048	0.3099	0.2727	0.2608	0.2792
	1.85317	0.4938	0.5327	0.5162	0.4694	0.4893	0.5067	0.4996	0.4816	0.5353	0.4691	0.4597	0.4746		1.85317	0.46	0.4969	0.4497	0.4768	0.472	0.4782	0.4646	0.488	0.4438	0.4643	0.4717	0.4614
	2.77975	0.586	0.6257	0.6107	0.5395	0.5391	0.5958	0.6019	0.5791	0.6341	0.5926	0.6029	0.5982		2.77975	0.5482	0.5781	0.5237	0.5766	0.5635	0.5765	0.555	0.5916	0.5465	0.6004	0.6013	0.5911
	3.70633	0.6712	0.7171	0.6989	0.6362	0.6253	0.6805	0.697	0.6695	0.7147	0.718	0.7077	0.7053		3.70633	0.6276	0.6581	0.6134	0.6562	0.6368	0.6502	0.6324	0.6668	0.6308	0.6881	0.6931	0.6875
	4.63292	0.7547	0.8025	0.7831	0.707	0.7004	0.7472	0.752	0.7327	0.7781	0.7831	0.7833	0.7776		4.63292	0.7053	0.7323	0.6834	0.7164	0.6975	0.7094	0.699	0.7341	0.6933	0.7584	0.7533	0.7556
	5.5595	0.8317	0.8735	0.8559	0.8065	0.7917	0.831	0.8179	0.8043	0.8466	0.8412	0.838	0.854		5.5595	0.7813	0.8062	0.7664	0.7917	0.7758	0.7933	0.764	0.7941	0.7566	0.8227	0.8142	0.8165
	6.48608	0.8908	0.9308	0.9178	0.8735	0.8629	0.8901	0.8873	0.873	0.9232	0.9006	0.8953	0.9132		6.48608	0.8504	0.8631	0.8486	0.857	0.8473	0.8699	0.8331	0.863	0.8316	0.8873	0.8749	0.8774
	7.41267	0.9476	0.9869	0.9773	0.9414	0.9242	0.9559	0.9557	0.9449	0.9876	0.983	0.9796	0.9826		7.41267	0.9164	0.9266	0.9225	0.9245	0.9145	0.9481	0.9094	0.9365	0.9153	0.956	0.9389	0.9434
	8.33925	1.0011	1.0293	1.0248	0.978	0.9747	0.9978	1.001	0.9966	1.0273	1.0365	1.0323	1.0234		8.33925	0.9614	0.98	0.9553	0.9795	0.9819	1.0036	0.9761	0.9911	0.9819	1.0291	1.0136	1.0177
	9.26583	1.0315	1.0691	1.0676	1.0151	1.0204	1.037	1.0403	1.0406	1.0699	1.0714	1.0643	1.0633		9.26583	1.0073	1.0348	0.999	1.0291	1.035	1.0512	1.0273	1.0373	1.0244	1.068	1.0526	1.061
	10.1924	1.0687	1.1104	1.1095	1.0487	1.0603	1.073	1.0767	1.0773	1.1034	1.0991	1.0934	1.0918		10.1924	1.0421	1.0794	1.0412	1.0761	1.0837	1.0943	1.072	1.0794	1.0646	1.0984	1.0914	1.1023
	11.1192	1.1088	1.1486	1.1489	1.081	1.0991	1.1076	1.1095	1.1107	1.1348	1.1253	1.1259	1.1277		11.1192	1.0639	1.1128	1.0825	1.1157	1.1245	1.1335	1.1084	1.1172	1.1011	1.1295	1.1223	1.1362
	12.0458	1.1737	1.1796	1.1814	1.1157	1.133	1.1399	1.1391	1.14	1.1662	1.1491	1.1551	1.1611		12.0458	1.0908	1.134	1.1307	1.1534	1.157	1.1664	1.1408	1.1516	1.1335	1.159	1.1486	1.1631
	12.9724	1.2404	1.2077	1.2082	1.1593	1.1728	1.1732	1.1646	1.1667	1.1957	1.174	1.1799	1.1902		12.9724	1.1122	1.1483	1.1769	1.1852	1.1843	1.195	1.1686	1.181	1.1679	1.1879	1.1744	1.1853
	13.899	1.1407	1.243	1.2342	1.2099	1.2154	1.2235	1.1862	1.19	1.2175	1.193	1.1982	1.2222		13.899	1.1137	1.2013	1.2229	1.2086	1.2066	1.2156	1.1908	1.2047	1.197	1.21	1.1936	1.2023
	14.8256	1.0562	1.2806	1.262	1.1486	1.2545	1.2642	1.2027	1.2051	1.2348	1.2042	1.2139	1.2194		14.8256	1.1052	1.2238	1.2675	1.2259	1.2232	1.2302	1.2073	1.2209	1.2166	1.2294	1.2079	1.2153
	15.7522	1.0508	1.3096	1.2908	1.0999	1.275	1.2761	1.216	1.2119	1.2472	1.2138	1.2275	1.1508		15.7522	1.0932	1.1924	1.2776	1.2389	1.234	1.2389	1.2172	1.2289	1.235	1.248	1.2184	1.2228
	16.6788	1.0373	1.3213	1.3092	1.0423	1.2934	1.2679	1.2274	1.2202	1.26	1.2251	1.2462	1.0407		16.6788	1.0911	1.2045	1.2828	1.2548	1.2427	1.2505	1.2234	1.234	1.2494	1.2618	1.2233	1.2314
	17.6053	1.0248	1.3268	1.3201	1.0278	1.3033	1.2645	1.2394	1.2282	1.271	1.2354	1.2549	1.0218		17.6053	1.0829	1.2133	1.2954	1.2668	1.2481	1.2562	1.2227	1.2383	1.2558	1.2725	1.2253	1.2343
	18.5319	1.0123	1.3296	1.3293	1.0093	1.3036	1.2765	1.2411	1.2329	1.2808	1.2392	1.2602	1.006		18.5319	1.0815	1.2178	1.3076	1.2813	1.2587	1.2692	1.2251	1.2446	1.2589	1.2802	1.2266	1.2329
	19.4585	1.0016	1.325	1.342	0.9985	1.3001	1.2634	1.2451	1.237	1.2863	1.2414	1.2749	0.9932		19.4585	1.0807	1.2151	1.3136	1.2937	1.2732	1.2812	1.229	1.2496	1.2602	1.2797	1.2275	1.2328
	20.3851	0.9903	1.3127	1.3473	0.9872	1.2871	1.2626	1.2473	1.2394	1.2907	1.2388	1.2752	0.9801		20.3851	1.0786	1.2144	1.319	1.3009	1.2836	1.2871	1.2326	1.2521	1.2632	1.2771	1.2276	1.2324
	21.3117	0.9792	1.2979	1.3413	0.9749	1.2667	1.2535	1.2581	1.2456	1.2988	1.243	1.2841	0.9684		21.3117	1.0728	1.2143	1.3236	1.3044	1.2876	1.296	1.2384	1.2579	1.2668	1.2649	1.2322	1.2371
	22.2385	0.9706	1.312	1.3409	0.9675	1.224	1.2475	1.2692	1.2541	1.3037	1.2455	1.3033	0.9601		22.2385	1.0679	1.2124	1.3272	1.3118	1.2903	1.3005	1.2448	1.264	1.2708	1.199	1.2377	1.2426
	23.1651	0.9608	1.2974	1.3353	0.9586	1.1868	1.2377	1.2826	1.2634	1.3106	1.2488	1.3062	0.9506		23.1651	1.063	1.2105	1.33	1.3139	1.2946	1.2984	1.2506	1.2684	1.2636	1.1081	1.2418	1.2467
	23.721	0.955	1.2777	1.3383	0.9524	1.1559	1.2342	1.2936	1.2699	1.313	1.2562	1.3147	0.9459		23.721	1.0578	1.2097	1.3333	1.3163	1.299	1.2992	1.2576	1.2728	1.262	1.0053	1.2465	1.2507

[truncated: 5 more sheets: Supplementary Fig. 4, Supplementary Fig. 5, Supplementary Fig. 6, Supplementary Fig. 7, Supplementary Fig. 8]
